# Supplementary material for: 3-(2,4-Dichloro­anilino)iso­benzo­furan-1(3H)-one
Source: Acta Crystallogr Sect E Struct Rep Online. 2008 Mar 29;64(Pt 4):o755. doi: 10.1107/S1600536808007708 (PMC2961062; doi:10.1107/S1600536808007708)
Supplement: Supplementary file 1 [file e-64-0o755-sup1.cif]

##############################################################################
###                                                                        ###
###        Electronic paper (Acta Crystallographica Section E)             ###
###                                                                        ###
##############################################################################
#                                                                            #
# This CIF contains the data in a paper accepted for publication in Acta     #
# Crystallographica Section E. It conforms to the requirements of Notes      #
# for Authors for Section E, and has been peer reviewed under the auspices   #
# of the IUCr Commission on Journals.                                        #
#                                                                            #
# Full details of the Crystallographic Information File format               #
# are given in the paper "The Crystallographic Information File (CIF):       #
# a New Standard Archive File for Crystallography" by S. R. Hall, F. H.      #
# Allen and I. D. Brown [Acta Cryst. (1991), A47, 655-685].                  #
#                                                                            #
# The current version of the core CIF dictionary is obtainable from          #
# ftp://ftp.iucr.org/pub/cif_core.dic. The current version number is 2.4.    #
#                                                                            #
# Software is freely available for graphical display of the structure(s) in  #
# this CIF.  For information consult the CIF home page http://www.iucr.org/  #
# cif/home.html                                                              #
#                                                                            #
# This file may be used for bona fide research purposes within the           #
# scientific community so long as proper attribution is given to the journal # 
# article from which it was obtained.                                        #
#                                                                            #
##############################################################################
                                             
data_I
_audit_creation_method     SHELXL-97
_journal_date_recd_electronic     2008-03-19
_journal_date_accepted     2008-03-20
_journal_name_full     'Acta Crystallographica, Section E'
_journal_year     2008
_journal_volume     64
_journal_issue      4
_journal_page_first     o755
_journal_page_last     o755
_journal_paper_category     QO
_journal_coeditor_code     HK2436
_publ_contact_author
;
    Orhan B\"uy\"ukg\"ung\"or
    Department of Physics
    Faculty of Arts & Sciences
    Ondokuz May\?is University
    TR-55139 Kurupelit Samsun
    Turkey
;
_publ_contact_author_email     orhanb@omu.edu.tr
_publ_contact_author_fax     '++90(362) 457 6081'
_publ_contact_author_phone     '++90(362) 312 1919 ext. 5054'
_publ_section_title
;
3-(2,4-Dichloroanilino)isobenzofuran-1(3<i>H</i>)-one
;
_publ_section_title_footnote
;
 3-Substituted phthalides. Part XXXV.
;
loop_
    _publ_author_name
    _publ_author_address
    'Odaba\;so\<glu, Mustafa'
;
    Department of Chemistry,
    Faculty of Arts & Sciences,
    Ondokuz May\?is University,
    TR-55139 Kurupelit Samsun
    Turkey
;
    'B\"uy\"ukg\"ung\"or, Orhan'
;   Department of Physics,
    Faculty of Arts & Sciences,
    Ondokuz May\?is University,
    TR-55139 Kurupelit Samsun
    Turkey
;
_chemical_name_systematic
;
3-(2,4-dichloroanilino)isobenzofuran-1(3<i>H</i>)-one
;
_chemical_name_common     3-(2,4-dichlorophenylamino)phthalide
_chemical_formula_moiety     'C14 H9 Cl2 N O2'
_chemical_formula_sum     'C14 H9 Cl2 N O2'
_chemical_formula_weight     294.12
_chemical_melting_point     ?
_symmetry_cell_setting     monoclinic
_symmetry_space_group_name_H-M     'P 21/c'
_symmetry_space_group_name_Hall     '-P 2ybc'
loop_
    _symmetry_equiv_pos_as_xyz
    'x, y, z'
    '-x, y+1/2, -z+1/2'
    '-x, -y, -z'
    'x, -y-1/2, z-1/2'
_cell_length_a     7.7647(4)
_cell_length_b     23.9293(12)
_cell_length_c     7.3261(4)
_cell_angle_alpha     90.00
_cell_angle_beta     102.768(5)
_cell_angle_gamma     90.00
_cell_volume     1327.56(12)
_cell_formula_units_Z     4
_cell_measurement_reflns_used     7695
_cell_measurement_theta_min     1.70
_cell_measurement_theta_max     26.13
_cell_measurement_temperature     296
_exptl_crystal_description     'prism'
_exptl_crystal_colour     'colorless'
_exptl_crystal_size_max     0.620
_exptl_crystal_size_mid     0.403
_exptl_crystal_size_min     0.290
_exptl_crystal_density_diffrn     1.472
_exptl_crystal_density_meas     ?
_exptl_crystal_density_method     'not measured'
_exptl_crystal_F_000     600
_exptl_absorpt_coefficient_mu     0.484
_exptl_absorpt_correction_type     integration
_exptl_absorpt_process_details     '(X-RED32; Stoe & Cie, 2002)'
_exptl_absorpt_correction_T_min     0.4860
_exptl_absorpt_correction_T_max     0.8539
_exptl_special_details
;
;
_diffrn_ambient_temperature     296
_diffrn_radiation_type     MoK\a
_diffrn_radiation_wavelength     0.71073
_diffrn_radiation_monochromator     'plane graphite'
_diffrn_measurement_device_type     'Stoe IPDS II'
_diffrn_measurement_method     'w-scan rotation method'
_diffrn_detector_area_resol_mean     6.67
_diffrn_reflns_number     7695
_diffrn_reflns_av_R_equivalents     0.1143
_diffrn_reflns_av_sigmaI/netI     0.0850
_diffrn_reflns_theta_min     1.70
_diffrn_reflns_theta_max     25.66
_diffrn_reflns_theta_full     25.66
_diffrn_measured_fraction_theta_max     0.993
_diffrn_measured_fraction_theta_full     0.993
_diffrn_reflns_limit_h_min     -9
_diffrn_reflns_limit_h_max     9
_diffrn_reflns_limit_k_min     -28
_diffrn_reflns_limit_k_max     28
_diffrn_reflns_limit_l_min     -8
_diffrn_reflns_limit_l_max     8
_diffrn_standards_number     0
_diffrn_standards_interval_count     ?
_diffrn_standards_interval_time     ?
_diffrn_standards_decay_%     <2
_refine_special_details
;
 Refinement of F^2^ against ALL reflections.  The weighted R-factor wR and
 goodness of fit S are based on F^2^, conventional R-factors R are based
 on F, with F set to zero for negative F^2^. The threshold expression of
 F^2^ > 2sigma(F^2^) is used only for calculating R-factors(gt) etc. and is
 not relevant to the choice of reflections for refinement.  R-factors based
 on F^2^ are statistically about twice as large as those based on F, and R-
 factors based on ALL data will be even larger.
;
_reflns_number_total     2500
_reflns_number_gt     1860
_reflns_threshold_expression     I>2\s(I)
_refine_ls_structure_factor_coef     Fsqd
_refine_ls_matrix_type     full
_refine_ls_R_factor_all     0.0658
_refine_ls_R_factor_gt     0.0479
_refine_ls_wR_factor_gt     0.1053
_refine_ls_wR_factor_ref     0.1128
_refine_ls_goodness_of_fit_ref     1.033
_refine_ls_restrained_S_all     1.033
_refine_ls_number_reflns     2500
_refine_ls_number_parameters     176
_refine_ls_number_restraints     0
_refine_ls_hydrogen_treatment     mixed
_refine_ls_weighting_scheme     calc
_refine_ls_weighting_details
         'calc w=1/[\s^2^(Fo^2^)+(0.0573P)^2^+0.1182P] where P=(Fo^2^+2Fc^2^)/3'
_atom_sites_solution_hydrogens     geom
_atom_sites_solution_primary     direct
_atom_sites_solution_secondary     difmap
_refine_ls_shift/su_max     ?
_refine_ls_shift/su_max_lt     0.001
_refine_ls_shift/su_mean     <0.001
_refine_diff_density_max     0.394
_refine_diff_density_min     -0.381
_refine_ls_extinction_method     none
_refine_ls_extinction_coef     ?
loop_
    _atom_type_symbol
    _atom_type_description
    _atom_type_scat_dispersion_real
    _atom_type_scat_dispersion_imag
    _atom_type_scat_source
    'C' 'C' 0.0033 0.0016
                         'International Tables Vol C Tables 4.2.6.8 and 6.1.1.4'
    'H' 'H' 0.0000 0.0000
                         'International Tables Vol C Tables 4.2.6.8 and 6.1.1.4'
    'N' 'N' 0.0061 0.0033
                         'International Tables Vol C Tables 4.2.6.8 and 6.1.1.4'
    'O' 'O' 0.0106 0.0060
                         'International Tables Vol C Tables 4.2.6.8 and 6.1.1.4'
    'Cl' 'Cl' 0.1484 0.1585
                         'International Tables Vol C Tables 4.2.6.8 and 6.1.1.4'
_computing_data_collection     'X-AREA (Stoe & Cie, 2002)'
_computing_cell_refinement     'X-AREA (Stoe & Cie, 2002)'
_computing_data_reduction     'X-RED32 (Stoe & Cie, 2002)'
_computing_structure_solution     'SHELXS97 (Sheldrick, 2008)'
_computing_structure_refinement     'SHELXL97 (Sheldrick, 2008)'
_computing_molecular_graphics     'ORTEP-3 for Windows (Farrugia, 1997)'
_computing_publication_material     'WinGX (Farrugia, 1999)'
loop_
    _atom_site_type_symbol
    _atom_site_label
    _atom_site_fract_x
    _atom_site_fract_y
    _atom_site_fract_z
    _atom_site_U_iso_or_equiv
    _atom_site_adp_type
    _atom_site_calc_flag
    _atom_site_refinement_flags
    _atom_site_occupancy
    _atom_site_disorder_assembly
    _atom_site_disorder_group
    Cl Cl1 0.54932(11) 0.44014(3) 0.87525(9) 0.0799(3) Uani d . 1 . .
    Cl Cl2 0.05955(13) 0.48298(5) 0.25003(14) 0.1281(5) Uani d . 1 . .
    O O1 0.7384(2) 0.18458(7) 0.5396(2) 0.0666(4) Uani d . 1 . .
    O O2 0.69942(18) 0.27650(6) 0.4919(2) 0.0552(4) Uani d . 1 . .
    H H1 0.719(3) 0.3623(11) 0.752(4) 0.069(7) Uiso d . 1 . .
    N N1 0.7106(3) 0.36695(8) 0.6346(3) 0.0570(5) Uani d . 1 . .
    C C1 0.7958(3) 0.23169(9) 0.5653(3) 0.0502(5) Uani d . 1 . .
    C C2 0.9681(3) 0.25091(9) 0.6711(3) 0.0468(5) Uani d . 1 . .
    C C3 1.1115(3) 0.22004(10) 0.7623(3) 0.0574(6) Uani d . 1 . .
    H H3 1.1072 0.1812 0.7669 0.069 Uiso calc R 1 . .
    C C4 1.2615(3) 0.24907(13) 0.8465(3) 0.0685(7) Uani d . 1 . .
    H H4 1.3608 0.2296 0.9088 0.082 Uiso calc R 1 . .
    C C5 1.2657(3) 0.30675(14) 0.8391(3) 0.0722(7) Uani d . 1 . .
    H H5 1.3685 0.3253 0.8971 0.087 Uiso calc R 1 . .
    C C6 1.1218(3) 0.33757(11) 0.7482(3) 0.0643(6) Uani d . 1 . .
    H H6 1.1255 0.3764 0.7449 0.077 Uiso calc R 1 . .
    C C7 0.9719(3) 0.30836(9) 0.6624(3) 0.0497(5) Uani d . 1 . .
    C C8 0.8012(3) 0.32888(9) 0.5450(3) 0.0506(5) Uani d . 1 . .
    H H8 0.8241 0.3464 0.4318 0.061 Uiso calc R 1 . .
    C C9 0.5585(3) 0.39413(9) 0.5407(3) 0.0518(5) Uani d . 1 . .
    C C10 0.4694(3) 0.43014(9) 0.6373(3) 0.0583(6) Uani d . 1 . .
    C C11 0.3179(3) 0.45773(11) 0.5500(4) 0.0716(7) Uani d . 1 . .
    H H11 0.2602 0.4814 0.6177 0.086 Uiso calc R 1 . .
    C C12 0.2532(3) 0.44977(12) 0.3615(4) 0.0730(7) Uani d . 1 . .
    C C13 0.3382(3) 0.41567(11) 0.2614(3) 0.0685(6) Uani d . 1 . .
    H H13 0.2942 0.4110 0.1336 0.082 Uiso calc R 1 . .
    C C14 0.4896(3) 0.38808(10) 0.3495(3) 0.0597(6) Uani d . 1 . .
    H H14 0.5468 0.3649 0.2799 0.072 Uiso calc R 1 . .
loop_
    _atom_site_aniso_label
    _atom_site_aniso_U_11
    _atom_site_aniso_U_22
    _atom_site_aniso_U_33
    _atom_site_aniso_U_12
    _atom_site_aniso_U_13
    _atom_site_aniso_U_23
    Cl1 0.1151(6) 0.0677(4) 0.0658(4) 0.0114(4) 0.0389(4) -0.0076(3)
    Cl2 0.0912(6) 0.1702(11) 0.1280(7) 0.0701(6) 0.0349(5) 0.0507(7)
    O1 0.0662(10) 0.0565(10) 0.0751(10) -0.0104(8) 0.0116(8) -0.0096(8)
    O2 0.0437(8) 0.0569(9) 0.0613(8) 0.0026(7) 0.0036(6) -0.0052(7)
    N1 0.0652(12) 0.0584(11) 0.0487(10) 0.0134(9) 0.0153(9) -0.0014(8)
    C1 0.0471(11) 0.0545(13) 0.0509(10) -0.0004(10) 0.0147(9) -0.0061(9)
    C2 0.0419(10) 0.0541(12) 0.0470(10) 0.0009(10) 0.0153(8) -0.0022(8)
    C3 0.0503(12) 0.0652(14) 0.0587(12) 0.0101(11) 0.0165(10) 0.0023(10)
    C4 0.0434(12) 0.098(2) 0.0626(13) 0.0103(14) 0.0089(10) 0.0015(13)
    C5 0.0426(12) 0.103(2) 0.0696(14) -0.0124(14) 0.0087(11) -0.0137(14)
    C6 0.0552(13) 0.0676(15) 0.0710(14) -0.0150(12) 0.0160(11) -0.0097(11)
    C7 0.0451(11) 0.0574(13) 0.0487(10) -0.0020(10) 0.0152(8) -0.0032(9)
    C8 0.0511(12) 0.0495(12) 0.0527(11) 0.0022(10) 0.0147(9) -0.0008(9)
    C9 0.0580(13) 0.0448(11) 0.0569(12) 0.0047(10) 0.0219(10) 0.0056(9)
    C10 0.0724(15) 0.0471(12) 0.0641(13) 0.0061(11) 0.0338(12) 0.0062(10)
    C11 0.0778(17) 0.0614(14) 0.0886(17) 0.0191(14) 0.0463(15) 0.0147(13)
    C12 0.0648(15) 0.0764(17) 0.0840(17) 0.0203(13) 0.0297(14) 0.0266(13)
    C13 0.0671(15) 0.0741(16) 0.0656(13) 0.0081(13) 0.0175(12) 0.0144(12)
    C14 0.0647(14) 0.0591(14) 0.0589(12) 0.0133(11) 0.0212(11) 0.0046(10)
_geom_special_details
;
All e.s.d.'s (except the e.s.d. in the dihedral angle between two l.s.
planes)
are estimated using the full covariance matrix. The cell e.s.d.'s are taken
into account individually in the estimation of e.s.d.'s in distances, angles
and torsion angles; correlations between e.s.d.'s in cell parameters are
only
used when they are defined by crystal symmetry. An approximate (isotropic)
treatment of cell e.s.d.'s is used for estimating e.s.d.'s involving l.s.
planes.
;
loop_
    _geom_bond_atom_site_label_1
    _geom_bond_atom_site_label_2
    _geom_bond_site_symmetry_2
    _geom_bond_distance
    _geom_bond_publ_flag
    C1 O1 . 1.212(3) ?
    C1 O2 . 1.349(3) ?
    C1 C2 . 1.465(3) ?
    C2 C7 . 1.377(3) ?
    C2 C3 . 1.379(3) ?
    C3 C4 . 1.379(3) ?
    C3 H3 . 0.9300 ?
    C4 C5 . 1.382(4) ?
    C4 H4 . 0.9300 ?
    C5 C6 . 1.381(4) ?
    C5 H5 . 0.9300 ?
    C6 C7 . 1.384(3) ?
    C6 H6 . 0.9300 ?
    C7 C8 . 1.494(3) ?
    C8 N1 . 1.400(3) ?
    C8 O2 . 1.487(3) ?
    C8 H8 . 0.9800 ?
    C9 N1 . 1.390(3) ?
    C9 C14 . 1.392(3) ?
    C9 C10 . 1.392(3) ?
    C10 C11 . 1.376(3) ?
    C10 Cl1 . 1.733(2) ?
    C11 C12 . 1.375(4) ?
    C11 H11 . 0.9300 ?
    C12 C13 . 1.362(4) ?
    C12 Cl2 . 1.737(3) ?
    C13 C14 . 1.378(3) ?
    C13 H13 . 0.9300 ?
    C14 H14 . 0.9300 ?
    N1 H1 . 0.86(3) ?
loop_
    _geom_angle_atom_site_label_1
    _geom_angle_atom_site_label_2
    _geom_angle_atom_site_label_3
    _geom_angle_site_symmetry_1
    _geom_angle_site_symmetry_3
    _geom_angle
    _geom_angle_publ_flag
    O1 C1 O2 . . 121.7(2) ?
    O1 C1 C2 . . 129.5(2) ?
    O2 C1 C2 . . 108.85(18) ?
    C7 C2 C3 . . 122.3(2) ?
    C7 C2 C1 . . 108.35(18) ?
    C3 C2 C1 . . 129.3(2) ?
    C4 C3 C2 . . 117.3(2) ?
    C4 C3 H3 . . 121.4 ?
    C2 C3 H3 . . 121.4 ?
    C3 C4 C5 . . 120.7(2) ?
    C3 C4 H4 . . 119.6 ?
    C5 C4 H4 . . 119.6 ?
    C6 C5 C4 . . 121.9(2) ?
    C6 C5 H5 . . 119.1 ?
    C4 C5 H5 . . 119.1 ?
    C5 C6 C7 . . 117.3(2) ?
    C5 C6 H6 . . 121.3 ?
    C7 C6 H6 . . 121.3 ?
    C2 C7 C6 . . 120.5(2) ?
    C2 C7 C8 . . 109.26(18) ?
    C6 C7 C8 . . 130.2(2) ?
    N1 C8 O2 . . 112.22(16) ?
    N1 C8 C7 . . 114.69(17) ?
    O2 C8 C7 . . 103.07(16) ?
    N1 C8 H8 . . 108.9 ?
    O2 C8 H8 . . 108.9 ?
    C7 C8 H8 . . 108.9 ?
    N1 C9 C14 . . 123.02(19) ?
    N1 C9 C10 . . 120.1(2) ?
    C14 C9 C10 . . 116.9(2) ?
    C11 C10 C9 . . 122.0(2) ?
    C11 C10 Cl1 . . 118.71(17) ?
    C9 C10 Cl1 . . 119.26(18) ?
    C12 C11 C10 . . 119.0(2) ?
    C12 C11 H11 . . 120.5 ?
    C10 C11 H11 . . 120.5 ?
    C13 C12 C11 . . 120.7(2) ?
    C13 C12 Cl2 . . 119.6(2) ?
    C11 C12 Cl2 . . 119.7(2) ?
    C12 C13 C14 . . 120.0(2) ?
    C12 C13 H13 . . 120.0 ?
    C14 C13 H13 . . 120.0 ?
    C13 C14 C9 . . 121.3(2) ?
    C13 C14 H14 . . 119.3 ?
    C9 C14 H14 . . 119.3 ?
    C9 N1 C8 . . 122.17(18) ?
    C9 N1 H1 . . 115.0(17) ?
    C8 N1 H1 . . 117.1(17) ?
    C1 O2 C8 . . 110.45(15) ?
loop_
    _geom_torsion_atom_site_label_1
    _geom_torsion_atom_site_label_2
    _geom_torsion_atom_site_label_3
    _geom_torsion_atom_site_label_4
    _geom_torsion_site_symmetry_1
    _geom_torsion_site_symmetry_2
    _geom_torsion_site_symmetry_3
    _geom_torsion_site_symmetry_4
    _geom_torsion
    _geom_torsion_publ_flag
    O1 C1 C2 C7 . . . . -179.3(2) ?
    O2 C1 C2 C7 . . . . 1.0(2) ?
    O1 C1 C2 C3 . . . . 2.9(3) ?
    O2 C1 C2 C3 . . . . -176.77(17) ?
    C7 C2 C3 C4 . . . . 0.2(3) ?
    C1 C2 C3 C4 . . . . 177.70(18) ?
    C2 C3 C4 C5 . . . . 0.2(3) ?
    C3 C4 C5 C6 . . . . 0.0(4) ?
    C4 C5 C6 C7 . . . . -0.5(3) ?
    C3 C2 C7 C6 . . . . -0.8(3) ?
    C1 C2 C7 C6 . . . . -178.75(17) ?
    C3 C2 C7 C8 . . . . 176.66(16) ?
    C1 C2 C7 C8 . . . . -1.3(2) ?
    C5 C6 C7 C2 . . . . 0.9(3) ?
    C5 C6 C7 C8 . . . . -175.9(2) ?
    C2 C7 C8 N1 . . . . 123.40(19) ?
    C6 C7 C8 N1 . . . . -59.5(3) ?
    C2 C7 C8 O2 . . . . 1.11(19) ?
    C6 C7 C8 O2 . . . . 178.20(19) ?
    N1 C9 C10 C11 . . . . -179.7(2) ?
    C14 C9 C10 C11 . . . . 1.4(3) ?
    N1 C9 C10 Cl1 . . . . -0.5(3) ?
    C14 C9 C10 Cl1 . . . . -179.37(17) ?
    C9 C10 C11 C12 . . . . -0.4(4) ?
    Cl1 C10 C11 C12 . . . . -179.66(19) ?
    C10 C11 C12 C13 . . . . -0.8(4) ?
    C10 C11 C12 Cl2 . . . . 178.56(19) ?
    C11 C12 C13 C14 . . . . 0.9(4) ?
    Cl2 C12 C13 C14 . . . . -178.4(2) ?
    C12 C13 C14 C9 . . . . 0.1(4) ?
    N1 C9 C14 C13 . . . . 179.9(2) ?
    C10 C9 C14 C13 . . . . -1.2(3) ?
    C14 C9 N1 C8 . . . . -3.5(3) ?
    C10 C9 N1 C8 . . . . 177.7(2) ?
    O2 C8 N1 C9 . . . . -69.0(2) ?
    C7 C8 N1 C9 . . . . 173.83(19) ?
    O1 C1 O2 C8 . . . . 179.98(18) ?
    C2 C1 O2 C8 . . . . -0.3(2) ?
    N1 C8 O2 C1 . . . . -124.39(18) ?
    C7 C8 O2 C1 . . . . -0.46(19) ?
loop_
    _geom_hbond_atom_site_label_D
    _geom_hbond_atom_site_label_H
    _geom_hbond_atom_site_label_A
    _geom_hbond_site_symmetry_A
    _geom_hbond_distance_DH
    _geom_hbond_distance_HA
    _geom_hbond_distance_DA
    _geom_hbond_angle_DHA
    N1 H1 O1 4_566 0.86(3) 2.36(3) 3.176(2) 159(2)
    C4 H4 O2 4_666 0.93 2.57 3.387(3) 147.1
