# Supplementary material for: 3-(2,4-Dichloro­anilino)iso­benzo­furan-1(3H)-one
Source: Acta Crystallogr Sect E Struct Rep Online. 2008 Mar 29;64(Pt 4):o755. doi: 10.1107/S1600536808007708 (PMC2961062; doi:10.1107/S1600536808007708)
Supplement: Supplementary file 2 [file e-64-0o755-Isup2.hkl]

#
# h,k,l, Fc-squared, Fo-squared, sigma(Fo-squared) and status flag
#
data_I
_shelx_title ' TEST STRUCTURE D:\DATA\ORHANM74_DENE\ORHANM74'
_shelx_refln_list_code          4
_shelx_F_calc_maximum      163.55
_exptl_crystal_F_000       600.00
_reflns_d_resolution_high  0.8205
 
loop_
 _symmetry_equiv_pos_as_xyz
 'x, y, z'
 '-x, y+1/2, -z+1/2'
 '-x, -y, -z'
 'x, -y-1/2, z-1/2'
 
_cell_length_a     7.7647
_cell_length_b    23.9293
_cell_length_c     7.3261
_cell_angle_alpha  90.000
_cell_angle_beta  102.768
_cell_angle_gamma  90.000
 
_shelx_F_squared_multiplier     1.000
 
loop_
 _refln_index_h
 _refln_index_k
 _refln_index_l
 _refln_F_squared_calc
 _refln_F_squared_meas
 _refln_F_squared_sigma
 _refln_observed_status
   1   0   0      453.57      482.31     11.41 o
   2   0   0      110.21      106.62      7.21 o
   3   0   0      277.33      320.91      6.21 o
   4   0   0     4177.28     4418.40    111.51 o
   5   0   0     1199.71     1191.89     58.93 o
   6   0   0      140.08      142.99      8.96 o
   7   0   0       43.43       37.48      3.71 o
   8   0   0       10.64       13.31      5.68 o
   9   0   0        0.78        7.19      7.19 o
   1   1   0     1097.62     1245.17     16.46 o
   2   1   0      562.04      622.88      6.35 o
   3   1   0      473.12      502.05     10.87 o
   4   1   0       66.17       65.25      3.59 o
   5   1   0      372.82      409.87      8.26 o
   6   1   0      122.42      122.36      3.44 o
   7   1   0      392.37      377.77     16.01 o
   8   1   0       28.79       27.22      4.49 o
   9   1   0       30.23       20.19      4.59 o
   0   2   0      403.29      425.01     12.22 o
   1   2   0     5537.57     5588.48     64.34 o
   2   2   0    11361.96    10798.35    145.78 o
   3   2   0      155.85      183.44      3.96 o
   4   2   0      207.31      219.71      3.99 o
   5   2   0       17.33       26.95      3.12 o
   6   2   0        4.57        4.78      3.01 o
   7   2   0      124.14      137.06      5.85 o
   8   2   0       51.04       54.11      3.24 o
   9   2   0        0.27        3.25      4.55 o
   1   3   0     1418.14     1529.26     26.45 o
   2   3   0      238.11      252.78      6.39 o
   3   3   0      767.78      744.66      5.77 o
   4   3   0     1716.97     1819.09     37.29 o
   5   3   0       27.12       28.91      2.98 o
   6   3   0      437.66      447.43     28.93 o
   7   3   0      247.57      236.50     15.07 o
   8   3   0        2.12        1.81      3.61 o
   9   3   0        0.04        7.92      5.04 o
   0   4   0     4290.86     3756.81     46.43 o
   1   4   0    10157.81     9556.13    142.98 o
   2   4   0       32.85       31.63      6.10 o
   3   4   0     1722.95     1873.31     16.80 o
   4   4   0       58.04       55.48      4.01 o
   5   4   0        1.88        6.77      3.84 o
   6   4   0      118.41      126.97      4.73 o
   7   4   0       12.15       17.42      3.55 o
   8   4   0       10.76       16.46      3.25 o
   9   4   0        8.38       13.57      5.06 o
   1   5   0     3455.40     3463.50     86.14 o
   2   5   0        1.23        3.93      4.09 o
   3   5   0     1996.08     2035.75     17.39 o
   4   5   0      964.90      912.50     40.47 o
   5   5   0       52.86       49.83      3.86 o
   6   5   0       29.44       27.66      3.64 o
   7   5   0       14.68       16.20      3.32 o
   8   5   0        3.99        4.94      3.38 o
   9   5   0        4.05        7.92      3.79 o
   0   6   0     1315.33     1229.05     12.05 o
   1   6   0    11313.22    10147.84    389.63 o
   2   6   0      764.89      794.26     11.21 o
   3   6   0       61.77       55.21      4.39 o
   4   6   0      276.05      313.00      9.87 o
   5   6   0        0.70        2.07      3.81 o
   6   6   0      132.06      147.68      8.09 o
   7   6   0       26.57       39.50      4.55 o
   8   6   0        0.02        4.47      3.52 o
   9   6   0        8.90       10.03      4.82 o
   1   7   0      261.43      259.44      7.83 o
   2   7   0      134.71      138.98      5.25 o
   3   7   0      188.26      214.75      4.17 o
   4   7   0      736.46      716.21      8.20 o
   5   7   0       32.48       31.39      4.12 o
   6   7   0       13.11       11.32      4.80 o
   7   7   0       36.82       34.13      4.45 o
   8   7   0       20.34       18.18      3.69 o
   0   8   0     1531.80     1507.42     39.02 o
   1   8   0     2753.61     2509.58     70.69 o
   2   8   0        5.06        9.30      4.19 o
   3   8   0      204.45      178.41      4.26 o
   4   8   0      213.54      213.42      4.43 o
   5   8   0       83.42       91.15      9.99 o
   6   8   0        5.59        9.06      3.48 o
   7   8   0       38.67       47.72      3.62 o
   8   8   0       22.13       26.11      3.44 o
   1   9   0       20.38       29.33      3.63 o
   2   9   0      248.44      252.24      9.91 o
   3   9   0      122.03      128.31      4.57 o
   4   9   0       45.36       41.98      3.49 o
   5   9   0      319.13      304.26      9.56 o
   6   9   0       32.30       25.54      3.47 o
   7   9   0        0.14       -0.34      3.01 o
   8   9   0        8.63        6.62      3.22 o
   0  10   0      798.99      743.52      9.54 o
   1  10   0      364.77      305.60      8.31 o
   2  10   0       44.91       44.03      3.75 o
   3  10   0       29.72       29.33      4.47 o
   4  10   0       85.12       88.73      4.08 o
   5  10   0       89.58       96.40      3.67 o
   6  10   0       24.10       28.57      3.08 o
   7  10   0       27.44       29.54      3.33 o
   8  10   0        1.30        5.10      3.15 o
   1  11   0        4.37        5.05      3.17 o
   2  11   0      179.03      188.49      7.24 o
   3  11   0      509.04      496.08     16.70 o
   4  11   0        0.69        7.73      4.40 o
   5  11   0      157.22      141.53      3.99 o
   6  11   0      164.01      139.58      6.76 o
   7  11   0       87.85       84.56      6.30 o
   8  11   0        0.12       -1.74      3.83 o
   0  12   0        9.17       16.36      5.03 o
   1  12   0      564.49      589.52     20.74 o
   2  12   0        7.98       12.80      3.27 o
   3  12   0      197.45      206.14      4.74 o
   4  12   0       97.81       98.52      4.56 o
   5  12   0       38.44       32.66      8.23 o
   6  12   0        6.79       17.71      3.94 o
   7  12   0       78.70       83.02      3.94 o
   8  12   0        0.02        4.84      3.57 o
   1  13   0      179.70      181.38      6.08 o
   2  13   0      351.51      329.08      8.14 o
   3  13   0      222.53      214.32      4.79 o
   4  13   0      142.48      144.25     12.56 o
   5  13   0       34.93       37.19      5.31 o
   6  13   0       46.54       49.23      5.70 o
   7  13   0       10.70       21.39      4.34 o
   8  13   0        6.03        6.61      6.51 o
   0  14   0      105.79      134.20     11.54 o
   1  14   0      258.69      256.20      9.26 o
   2  14   0       54.18       45.94      3.28 o
   3  14   0       91.86       84.64      4.36 o
   4  14   0      343.48      323.53     10.29 o
   5  14   0      263.68      259.36     11.74 o
   6  14   0        3.27        7.39      4.98 o
   7  14   0        4.08        6.41      4.10 o
   8  14   0        9.41        8.69      4.20 o
   1  15   0       61.53       60.06      3.67 o
   2  15   0       92.86       93.99      3.48 o
   3  15   0     1060.11     1037.15     18.91 o
   4  15   0        0.45        0.95      4.46 o
   5  15   0      154.71      129.68      4.22 o
   6  15   0       55.41       53.13      4.06 o
   7  15   0       21.89       17.01      4.05 o
   0  16   0      922.78      908.33     69.91 o
   1  16   0      284.05      225.80      9.83 o
   2  16   0      159.57      164.78      7.63 o
   3  16   0       73.52       59.99      4.32 o
   4  16   0      502.48      486.66     10.72 o
   5  16   0        0.17       -3.49      3.93 o
   6  16   0       62.35       66.49      4.12 o
   7  16   0        0.96        5.84      4.22 o
   1  17   0        2.87        5.71      2.95 o
   2  17   0       47.03       43.01      3.40 o
   3  17   0        5.17        8.73      3.95 o
   4  17   0       82.62       77.32      4.46 o
   5  17   0       20.00        8.40      3.85 o
   6  17   0        5.20        5.25      3.92 o
   7  17   0        5.30       11.70      5.08 o
   0  18   0      350.64      377.81     23.34 o
   1  18   0      459.11      401.15     16.03 o
   2  18   0       30.71       41.70      3.37 o
   3  18   0      885.06      812.13      6.02 o
   4  18   0       62.20       65.10      4.01 o
   5  18   0       29.81       23.41      4.24 o
   6  18   0        7.68       13.11      3.95 o
   7  18   0        1.31        4.94      4.58 o
   1  19   0      217.33      203.99      7.87 o
   2  19   0      271.52      287.26      8.92 o
   3  19   0      280.44      257.58      4.69 o
   4  19   0       43.98       51.30      4.60 o
   5  19   0        1.10        1.69      4.14 o
   6  19   0       16.30       25.83      4.07 o
   0  20   0       13.69       10.58      3.53 o
   1  20   0        4.67        6.36      2.96 o
   2  20   0       87.82       92.03      3.80 o
   3  20   0       12.70       19.72      3.79 o
   4  20   0        1.05        2.38      3.70 o
   5  20   0        1.11        5.07      3.74 o
   6  20   0       17.92       24.11      4.04 o
   1  21   0       78.28       75.37      3.62 o
   2  21   0       84.49       99.00      3.41 o
   3  21   0      370.66      338.48      4.61 o
   4  21   0       63.76       77.39      6.17 o
   5  21   0        0.56       -0.41      3.71 o
   6  21   0        0.58       -2.53      4.01 o
   0  22   0        1.44        5.48      4.01 o
   1  22   0       13.85       21.83      2.81 o
   2  22   0      632.14      584.47     11.82 o
   3  22   0       94.69       95.28      4.20 o
   4  22   0        7.99       12.82      4.64 o
   5  22   0        3.72        8.76      3.81 o
   6  22   0        1.97       -0.51      4.19 o
   1  23   0      122.91      118.49      3.22 o
   2  23   0       91.47      105.98      3.57 o
   3  23   0        1.62        3.43      3.90 o
   4  23   0       14.37       22.54      4.09 o
   5  23   0        6.77        6.28      4.30 o
   0  24   0      119.98      103.39      7.96 o
   1  24   0      107.95      113.58      3.13 o
   2  24   0       69.27       69.47      3.23 o
   3  24   0       35.84       33.87      4.05 o
   4  24   0       37.17       37.63      6.17 o
   5  24   0        0.01        3.24      3.89 o
   1  25   0       17.23       16.32      3.13 o
   2  25   0        0.05       -1.11      3.29 o
   3  25   0        4.27        5.74      4.47 o
   4  25   0        6.08       11.01      3.84 o
   0  26   0       10.17        9.67      4.22 o
   1  26   0        1.51        4.05      2.79 o
   2  26   0        5.20        5.17      3.10 o
   3  26   0        2.45        3.36      6.35 o
   4  26   0        0.59        1.67      5.06 o
   1  27   0       20.90       19.95      3.04 o
   2  27   0       11.10       14.21      3.18 o
   3  27   0        5.05       10.46      4.68 o
   0  28   0        1.29        1.61      4.40 o
   1  28   0        7.24        7.51      3.02 o
   2  28   0       13.05       11.59      3.13 o
  -9   1   1        0.35        2.93      2.82 o
  -8   1   1        3.72        3.80      2.65 o
  -7   1   1       75.65       73.71      3.06 o
  -6   1   1        0.00       -2.60      3.06 o
  -5   1   1     1338.49     1259.62     19.23 o
  -4   1   1      273.08      231.09      5.49 o
  -3   1   1      892.84      798.58      5.67 o
  -2   1   1      480.75      423.82      4.83 o
  -1   1   1     3474.99     3328.28     20.86 o
   0   1   1     2158.95     2204.62     13.67 o
   2   1   1      415.97      405.81      5.57 o
   3   1   1     1800.37     1649.68      8.72 o
   4   1   1      498.67      506.32      6.18 o
   5   1   1      253.93      246.23      5.85 o
   6   1   1      104.14       91.87      5.67 o
   7   1   1       34.79       36.32      4.53 o
   8   1   1        3.88        2.90      5.27 o
  -9   2   1        6.57        9.16      3.26 o
  -8   2   1        8.96        9.06      2.91 o
  -7   2   1      174.03      168.17      3.24 o
  -6   2   1        0.07        1.36      2.88 o
  -5   2   1       90.27       78.81      3.25 o
  -4   2   1      150.62      138.94      3.46 o
  -3   2   1      346.32      311.64      4.29 o
  -2   2   1      369.32      348.21      6.88 o
  -1   2   1       69.71       96.01      3.23 o
   0   2   1     1781.23     1746.83     25.79 o
   1   2   1      387.49      391.01      5.95 o
   2   2   1       20.00       13.18      3.92 o
   3   2   1       29.90       29.11      2.94 o
   4   2   1       14.26       11.31      3.37 o
   5   2   1        8.94        4.88      3.38 o
   6   2   1       39.94       44.51      5.12 o
   7   2   1       28.41       29.28      6.51 o
   8   2   1       12.70       13.23      4.79 o
  -9   3   1        2.94        5.04      3.73 o
  -8   3   1       36.82       42.97      2.99 o
  -7   3   1       12.77       18.92      2.94 o
  -6   3   1       99.43      102.26      4.01 o
  -5   3   1      554.04      521.66      7.49 o
  -4   3   1       30.03       25.40      3.19 o
  -3   3   1      177.70      152.93      3.90 o
  -2   3   1     5053.72     8926.98   4348.19 o
  -1   3   1      586.93      583.29     10.74 o
   0   3   1      498.93      461.63      6.66 o
   1   3   1     1563.02     1653.61     14.58 o
   2   3   1       66.39       79.55      4.70 o
   3   3   1     1109.28     1097.23     37.75 o
   4   3   1      154.58      129.55      3.95 o
   5   3   1      114.28      119.45      4.93 o
   6   3   1       42.53       44.54      3.49 o
   7   3   1       27.73       25.05      4.73 o
   8   3   1       28.76       19.12      4.78 o
  -9   4   1       16.83       19.37      4.04 o
  -8   4   1       10.76       13.26      3.39 o
  -7   4   1       90.35      100.81      3.04 o
  -6   4   1       27.25       31.50      3.18 o
  -5   4   1      166.74      172.18      6.15 o
  -4   4   1       29.87       34.78      3.28 o
  -3   4   1     3465.45     3316.58     42.98 o
  -2   4   1     3798.39     3323.64     82.86 o
  -1   4   1    15084.03    23560.92   4286.63 o
   0   4   1      561.62      608.19      8.39 o
   1   4   1      529.80      632.78     12.73 o
   2   4   1        0.20       -0.18      3.10 o
   3   4   1      935.32     1078.16     38.03 o
   4   4   1      104.36       99.13      5.09 o
   5   4   1        6.53        8.39      3.87 o
   6   4   1       75.57       71.60      3.54 o
   7   4   1       72.15       62.29      4.95 o
   8   4   1        3.69        5.74      4.62 o
  -9   5   1        3.57        5.47      3.57 o
  -8   5   1       10.33       11.30      3.67 o
  -7   5   1        6.81        2.22      2.82 o
  -6   5   1       17.60       18.95      3.01 o
  -5   5   1       70.81       69.14      3.26 o
  -4   5   1     1092.62     1092.92     15.21 o
  -3   5   1      986.31      940.05     16.65 o
  -2   5   1     3372.45     3700.79    965.09 o
  -1   5   1     2706.41     2712.24    188.67 o
   0   5   1      399.21      412.70      6.85 o
   1   5   1       11.51       13.62      2.88 o
   2   5   1     3663.75     3679.30    127.42 o
   3   5   1     3276.57     3616.59     79.46 o
   4   5   1       15.70       17.29      3.35 o
   5   5   1       74.35       71.87      3.71 o
   6   5   1      338.93      343.76     13.98 o
   7   5   1        1.64        0.60      4.72 o
   8   5   1       12.45       13.05      4.72 o
  -9   6   1        0.03        0.91      3.73 o
  -8   6   1       20.82       21.39      3.43 o
  -7   6   1        2.66        6.45      3.13 o
  -6   6   1      238.12      238.02      4.27 o
  -5   6   1      107.43       98.85      3.40 o
  -4   6   1      882.12      921.50      7.57 o
  -3   6   1      570.46      466.04     12.30 o
  -2   6   1     3430.73     3219.93    128.23 o
  -1   6   1    13122.96    11999.34    216.29 o
   0   6   1       81.52       91.84      3.67 o
   1   6   1      565.56      586.51     18.53 o
   2   6   1       47.77       55.70      3.30 o
   3   6   1      230.54      235.88      6.50 o
   4   6   1       92.32       78.69      4.70 o
   5   6   1      170.71      180.23     10.69 o
   6   6   1        5.28        5.59      4.04 o
   7   6   1        0.11        2.81      3.90 o
   8   6   1        4.24        3.95      5.22 o
  -9   7   1       16.99       18.96      3.43 o
  -8   7   1        6.54        9.15      3.54 o
  -7   7   1       17.25       19.65      3.51 o
  -6   7   1       90.90       92.83      3.65 o
  -5   7   1        4.68       10.49      3.83 o
  -4   7   1      199.95      187.28      4.67 o
  -3   7   1       54.40       46.93      4.59 o
  -2   7   1       40.08       40.28      5.47 o
  -1   7   1       88.71       66.49      4.28 o
   0   7   1      607.77      550.72     17.77 o
   1   7   1      183.83      200.40      9.54 o
   2   7   1      167.10      148.82     17.35 o
   3   7   1     1205.47     1347.01     86.12 o
   4   7   1      404.29      420.56     17.54 o
   5   7   1      254.81      262.11     14.61 o
   6   7   1        0.04        0.78      3.99 o
   7   7   1        0.07        3.30      3.88 o
   8   7   1        2.00       -0.27      3.61 o
  -9   8   1       34.25       33.30      3.89 o
  -8   8   1        0.01        1.98      3.36 o
  -7   8   1        0.01        0.08      3.46 o
  -6   8   1      356.84      373.24     13.38 o
  -5   8   1      302.40      286.13      5.67 o
  -4   8   1     1655.18     1730.93     37.72 o
  -3   8   1      204.21      190.79      4.97 o
  -2   8   1       38.35       45.15      5.25 o
  -1   8   1     1399.59     1423.28     86.16 o
   0   8   1      557.01      526.67     22.38 o
   1   8   1        8.95        9.15      2.72 o
   2   8   1     2864.58     3055.51    141.34 o
   3   8   1      267.82      261.42     15.12 o
   4   8   1       12.54       17.83      3.03 o
   5   8   1       31.17       29.41      2.90 o
   6   8   1       49.37       51.12      3.06 o
   7   8   1        0.61        3.14      2.96 o
   8   8   1       49.45       55.59      4.38 o
  -8   9   1        8.89        5.65      3.47 o
  -7   9   1      251.54      253.19      9.25 o
  -6   9   1        0.65        2.01      3.51 o
  -5   9   1       85.31       92.69      4.50 o
  -4   9   1      298.94      315.40     13.99 o
  -3   9   1      197.31      174.30     11.09 o
  -2   9   1       11.82       16.14      6.00 o
  -1   9   1     3385.56     3220.95    166.75 o
   0   9   1     1592.29     1584.18     84.89 o
   1   9   1      973.73      981.14     54.17 o
   2   9   1     2859.49     3060.47    121.35 o
   3   9   1      523.77      562.01     33.56 o
   4   9   1      677.52      666.61     26.13 o
   5   9   1      294.59      309.94     17.49 o
   6   9   1       95.64       81.01      6.64 o
   7   9   1        7.54        7.67      3.07 o
   8   9   1        9.72        8.38      3.10 o
  -8  10   1       14.74       16.24      3.29 o
  -7  10   1       16.84       16.95      3.27 o
  -6  10   1      256.05      263.21      4.16 o
  -5  10   1      202.02      228.70     19.03 o
  -4  10   1        4.43       16.97      4.94 o
  -3  10   1      531.81      517.16     28.04 o
  -2  10   1     5980.73     5521.20    194.74 o
  -1  10   1        0.02        4.11      2.99 o
   0  10   1     3028.23     3033.55    177.61 o
   1  10   1      902.01      949.22     41.33 o
   2  10   1      319.89      323.37     11.55 o
   3  10   1      330.85      391.26     21.83 o
   4  10   1      282.18      270.16      6.08 o
   5  10   1       80.98       81.69      3.34 o
   6  10   1      316.35      333.44     18.16 o
   7  10   1        7.78       11.33      3.47 o
   8  10   1        8.23       12.06      3.42 o
  -8  11   1        1.45        3.85      3.89 o
  -7  11   1      156.04      162.57     10.47 o
  -6  11   1       82.53       87.20      5.59 o
  -5  11   1      980.76      994.21     52.54 o
  -4  11   1      330.26      352.02     28.46 o
  -3  11   1     1974.40     1961.75    159.14 o
  -2  11   1     1289.60     1271.05     59.70 o
  -1  11   1      279.24      300.71     18.84 o
   0  11   1      313.82      328.02     17.38 o
   1  11   1       41.79       41.83      2.93 o
   2  11   1     2727.97     2733.57    107.22 o
   3  11   1      324.14      336.41     20.94 o
   4  11   1        0.03        4.46      3.15 o
   5  11   1      183.35      177.00      5.28 o
   6  11   1      129.26      116.95      8.87 o
   7  11   1        4.37        9.57      3.15 o
   8  11   1       35.83       47.91      4.25 o
  -8  12   1        1.52        8.13      4.09 o
  -7  12   1       61.49       65.93      4.24 o
  -6  12   1        9.30       16.30      4.76 o
  -5  12   1      517.94      547.38     28.18 o
  -4  12   1     1373.60     1379.73    131.62 o
  -3  12   1      991.19     1014.22    101.67 o
  -2  12   1     1180.64     1018.55     51.29 o
  -1  12   1      450.26      467.88     25.89 o
   0  12   1      869.69      745.81     39.57 o
   1  12   1      440.89      470.26     20.19 o
   2  12   1      956.98      915.62     40.38 o
   3  12   1      404.40      408.07     24.50 o
   4  12   1      365.96      406.30     14.22 o
   5  12   1        0.45        1.29      3.17 o
   6  12   1       17.22       11.93      3.17 o
   7  12   1        0.34        3.08      3.37 o
   8  12   1       62.64       61.41      3.57 o
  -8  13   1       24.76       18.32      4.21 o
  -7  13   1       94.79       92.33      4.24 o
  -6  13   1        0.01        6.03      3.98 o
  -5  13   1        0.00        6.48      4.11 o
  -4  13   1       73.86       72.91      5.10 o
  -3  13   1      137.79      119.09     14.44 o
  -2  13   1      171.36      194.12      6.37 o
  -1  13   1       16.45       21.92      2.92 o
   0  13   1        0.66        0.15      2.77 o
   1  13   1      145.30      142.39      8.02 o
   2  13   1      312.94      318.81     15.81 o
   3  13   1       53.61       59.58      6.70 o
   4  13   1       54.67       56.63      3.38 o
   5  13   1      140.83      133.55      8.34 o
   6  13   1       38.56       35.37      3.64 o
   7  13   1        4.99        6.68      3.35 o
  -8  14   1       27.10       32.17      4.15 o
  -7  14   1       16.39       24.12      4.78 o
  -6  14   1       44.35       40.60      4.00 o
  -5  14   1       44.88       41.40      8.90 o
  -4  14   1       84.72       74.27      4.42 o
  -3  14   1       59.68       47.55      4.75 o
  -2  14   1      783.51      766.38     41.30 o
  -1  14   1      276.58      264.04     11.91 o
   0  14   1     1530.07     1524.01     96.75 o
   1  14   1      166.20      192.54      9.67 o
   2  14   1        2.79        7.63      2.90 o
   3  14   1      176.00      148.28      7.96 o
   4  14   1       15.18       11.61      3.29 o
   5  14   1        4.67        7.60      3.36 o
   6  14   1       76.13       78.65      3.85 o
   7  14   1        0.06       -3.12      3.44 o
  -8  15   1       23.98       29.71      6.13 o
  -7  15   1        2.39        4.27      3.90 o
  -6  15   1       16.36       19.57      6.25 o
  -5  15   1       14.18       12.44      4.33 o
  -4  15   1        0.92        1.77      6.13 o
  -3  15   1        9.91       20.66      4.59 o
  -2  15   1       21.52       28.44      4.70 o
  -1  15   1       85.78       81.28      3.77 o
   0  15   1      391.92      393.68     23.37 o
   1  15   1      866.72      867.10     51.10 o
   2  15   1        1.21        3.59      2.94 o
   3  15   1       63.88       74.92      6.67 o
   4  15   1        0.25       -0.26      3.30 o
   5  15   1        6.64       10.96      3.74 o
   6  15   1       10.47       15.28      4.50 o
   7  15   1       20.01       20.03      8.70 o
  -7  16   1        0.14        5.06      4.38 o
  -6  16   1       12.07       14.88      4.01 o
  -5  16   1        0.13        6.22      6.78 o
  -4  16   1      320.34      348.17     29.34 o
  -3  16   1      153.73      133.40      9.35 o
  -2  16   1       78.89       82.98      5.22 o
  -1  16   1        0.69        3.58      3.33 o
   0  16   1        2.22        6.51      3.08 o
   1  16   1      224.23      214.01     10.01 o
   2  16   1       53.18       47.33      2.98 o
   3  16   1        8.39        5.07      3.50 o
   4  16   1       46.55       62.90      5.37 o
   5  16   1        5.09       11.02      3.81 o
   6  16   1        3.70       11.05      4.35 o
   7  16   1       28.27       41.08      6.39 o
  -7  17   1        4.59        5.49      4.08 o
  -6  17   1       63.57       64.47     11.86 o
  -5  17   1       61.25       66.28      7.60 o
  -4  17   1       97.10       94.86      5.04 o
  -3  17   1       23.21       31.57      4.78 o
  -2  17   1        0.10        1.01      3.90 o
  -1  17   1       36.19       31.05      3.14 o
   0  17   1       61.90       57.68      3.24 o
   1  17   1       88.62       95.14      4.05 o
   2  17   1       18.18       17.02      2.90 o
   3  17   1       61.70       63.40      6.77 o
   4  17   1       63.62       60.03      3.56 o
   5  17   1        4.00        4.59      3.94 o
   6  17   1       12.14       12.90      4.11 o
   7  17   1       11.17       15.82      4.30 o
  -7  18   1       11.25        9.21      4.00 o
  -6  18   1       25.87       34.44      7.25 o
  -5  18   1       57.57       60.77      6.80 o
  -4  18   1      321.06      349.21     24.03 o
  -3  18   1       52.53       55.27      3.99 o
  -2  18   1       19.86       20.01      3.74 o
  -1  18   1      177.47      175.94      6.60 o
   0  18   1       18.07       16.77      2.84 o
   1  18   1       57.94       58.95      3.39 o
   2  18   1        1.93        2.23      2.93 o
   3  18   1        0.89        4.60      3.10 o
   4  18   1       10.43       12.18      3.52 o
   5  18   1       34.68       41.51      7.88 o
   6  18   1        6.34        7.08      4.51 o
  -7  19   1        6.56        7.03      6.39 o
  -6  19   1        2.67        3.99      4.24 o
  -5  19   1       20.12       18.50      3.94 o
  -4  19   1      256.23      233.34     27.16 o
  -3  19   1       22.78       36.28      3.87 o
  -2  19   1       35.67       43.33      3.76 o
  -1  19   1        0.42        0.05      2.79 o
   0  19   1       39.12       39.34      3.05 o
   1  19   1       11.22       14.77      2.86 o
   2  19   1      143.36      129.97      6.05 o
   3  19   1        3.66        5.90      3.01 o
   4  19   1       32.34       27.75      4.14 o
   5  19   1        9.64        7.47      3.93 o
   6  19   1       33.89       36.71      4.57 o
  -6  20   1       16.94       22.11      4.13 o
  -5  20   1        0.16        5.24      3.98 o
  -4  20   1        0.02       -2.32      3.92 o
  -3  20   1      294.72      287.22     14.21 o
  -2  20   1       25.43       27.89      3.88 o
  -1  20   1       25.62       30.75      2.83 o
   0  20   1       18.58       17.24      2.76 o
   1  20   1      306.94      320.86     18.06 o
   2  20   1        0.29        3.86      2.89 o
   3  20   1        2.94        3.33      3.05 o
   4  20   1        6.06        9.98      3.72 o
   5  20   1       25.06       28.68      3.86 o
   6  20   1        0.57        4.49      3.93 o
  -6  21   1        7.13        4.38      3.78 o
  -5  21   1        0.24       -7.37      4.09 o
  -4  21   1        3.80        0.40      4.10 o
  -3  21   1       14.57       20.65      8.29 o
  -2  21   1       41.30       36.14      3.47 o
  -1  21   1        1.44        5.52      2.88 o
   0  21   1       33.02       34.61      2.78 o
   1  21   1       11.45       18.56      2.97 o
   2  21   1       13.77       19.44      2.76 o
   3  21   1       47.30       51.79      3.17 o
   4  21   1        8.12        4.92      4.27 o
   5  21   1        5.04        7.45      3.86 o
   6  21   1        3.65        6.96      4.04 o
  -6  22   1        0.95        3.13      3.96 o
  -5  22   1        0.62        3.67      3.70 o
  -4  22   1       18.06       21.13      3.95 o
  -3  22   1       45.84       38.44      3.73 o
  -2  22   1       67.60       63.33      3.90 o
  -1  22   1      158.32      181.79      6.73 o
   0  22   1       46.86       35.60      2.91 o
   1  22   1       10.65        8.57      2.95 o
   2  22   1       63.62       62.36      3.02 o
   3  22   1        4.19        3.07      3.18 o
   4  22   1        3.56        8.99      3.73 o
   5  22   1        6.55       12.59      6.41 o
  -5  23   1        1.62        9.17      3.85 o
  -4  23   1        1.17        9.53      3.97 o
  -3  23   1       41.46       37.73      3.80 o
  -2  23   1      118.76      118.99      5.36 o
  -1  23   1       33.32       33.22      2.82 o
   0  23   1       73.73       75.74      3.18 o
   1  23   1        9.76       14.86      3.03 o
   2  23   1       65.12       51.05      3.42 o
   3  23   1        3.81        0.57      3.27 o
   4  23   1        8.43        4.85      4.73 o
   5  23   1       26.37       25.52      3.98 o
  -5  24   1        0.35        3.40      3.89 o
  -4  24   1        5.00        8.80      4.06 o
  -3  24   1        4.93        9.41      4.12 o
  -2  24   1        0.77        3.42      3.15 o
  -1  24   1       10.98       15.05      2.92 o
   0  24   1        7.73       11.53      3.01 o
   1  24   1       58.37       63.75      3.24 o
   2  24   1        0.00        1.71      2.84 o
   3  24   1        3.54        5.16      3.34 o
   4  24   1        0.93       -1.23      3.86 o
  -4  25   1        0.02        0.83      4.08 o
  -3  25   1       12.84       12.27      4.11 o
  -2  25   1       16.41       10.50      3.37 o
  -1  25   1        0.34        0.39      2.95 o
   0  25   1       13.94       20.00      3.08 o
   1  25   1       42.09       39.59      2.97 o
   2  25   1        4.08        7.49      2.92 o
   3  25   1       32.61       32.66      3.31 o
   4  25   1        2.71       10.16      4.23 o
  -4  26   1       12.51       19.02      4.81 o
  -3  26   1        0.24        3.62      4.16 o
  -2  26   1        0.15        0.74      3.17 o
  -1  26   1       15.21       10.57      2.95 o
   0  26   1        0.26        4.62      3.01 o
   1  26   1       34.25       25.76      2.97 o
   2  26   1       13.15       19.09      3.37 o
   3  26   1        0.22        4.15      3.28 o
  -3  27   1        2.07        9.87      3.89 o
  -2  27   1        4.72        7.35      3.88 o
  -1  27   1       11.18        9.26      3.73 o
   0  27   1       19.39       25.33      2.98 o
   1  27   1       70.32       69.84      3.40 o
   2  27   1       90.65       98.03      4.57 o
   3  27   1        0.99        7.27      4.67 o
  -2  28   1        3.80        8.14      3.69 o
  -1  28   1        1.28        3.30      3.54 o
   0  28   1       47.40       49.34      3.30 o
   1  28   1       45.40       39.49      3.41 o
   2  28   1        0.19        2.86      3.81 o
  -9   0   2        7.07        5.55      4.47 o
  -8   0   2      364.60      376.07      5.37 o
  -7   0   2      244.69      266.16      4.58 o
  -6   0   2       60.52       66.47      6.92 o
  -5   0   2        1.28        5.94      3.91 o
  -4   0   2      261.15      254.46      8.51 o
  -3   0   2     2861.61     2617.33     87.41 o
  -2   0   2    14288.90    28027.26  13532.78 o
  -1   0   2    26747.63    22151.21    223.40 o
   0   0   2     2137.72     2165.86     22.60 o
   1   0   2       64.98       81.72      5.02 o
   3   0   2     2771.01     2782.36     12.82 o
   4   0   2     1306.93     1278.43      9.19 o
   5   0   2      511.56      484.46      7.27 o
   6   0   2      135.60      128.23      7.23 o
   7   0   2        0.03        8.70      7.43 o
   8   0   2        0.10        5.88      7.92 o
  -9   1   2        0.71        3.24      2.92 o
  -8   1   2      109.50      117.86      3.03 o
  -7   1   2       49.58       51.34      2.83 o
  -6   1   2       34.48       39.66      3.06 o
  -5   1   2      338.95      318.78      6.89 o
  -4   1   2       33.90       31.62      2.71 o
  -3   1   2        0.06        4.14      2.55 o
  -2   1   2      369.54      390.50      3.56 o
  -1   1   2    22273.67    21483.77   1978.42 o
   0   1   2      207.17      226.93      3.12 o
   1   1   2     2128.33     2119.48     12.25 o
   3   1   2      806.59      846.57     24.22 o
   4   1   2        0.67        0.95      4.43 o
   5   1   2       81.67       76.76      4.29 o
   6   1   2      314.86      282.72      5.47 o
   7   1   2        4.52       10.59      4.26 o
   8   1   2        7.98       11.15      5.03 o
  -9   2   2       63.80       65.55      3.00 o
  -8   2   2      164.86      167.53      3.15 o
  -7   2   2      399.66      417.20      5.51 o
  -6   2   2        1.48        3.98      2.83 o
  -5   2   2      850.15      774.75      6.96 o
  -4   2   2      553.64      501.10     12.30 o
  -3   2   2       15.94       32.45      7.68 o
  -2   2   2        0.31        1.86      2.51 o
  -1   2   2     3234.03     3376.35     12.44 o
   0   2   2     2383.61     2394.90     18.43 o
   1   2   2     3991.98     3859.09     16.70 o
   2   2   2      671.19      685.04     11.39 o
   3   2   2      270.03      289.49      5.84 o
   4   2   2       39.83       46.73      6.31 o
   5   2   2      260.42      247.19     11.23 o
   6   2   2        0.56        3.39      3.90 o
   7   2   2        3.09        8.37      4.64 o
   8   2   2       18.71       17.72      5.29 o
  -9   3   2       12.76       12.15      3.00 o
  -8   3   2        3.72        4.78      2.87 o
  -7   3   2      194.57      191.14      3.50 o
  -6   3   2       88.65       78.31      3.17 o
  -5   3   2       63.86       68.84      3.15 o
  -4   3   2      311.81      306.29      8.24 o
  -3   3   2     4239.11     4032.04     84.46 o
  -2   3   2     3241.31     3171.21     41.70 o
  -1   3   2      720.32      817.40      9.17 o
   0   3   2     1054.14     1065.49      7.93 o
   1   3   2     1427.47     1385.34     11.50 o
   2   3   2     1315.63     1385.98      6.86 o
   3   3   2      164.40      215.83      6.70 o
   4   3   2        9.20       14.90      4.02 o
   5   3   2      249.21      219.13      4.64 o
   6   3   2      212.45      204.83      4.50 o
   7   3   2        0.78        5.09      5.33 o
   8   3   2        0.79        0.06      4.56 o
  -9   4   2        2.67        4.61      2.99 o
  -8   4   2        0.25       -0.68      2.72 o
  -7   4   2       51.22       55.85      2.82 o
  -6   4   2       32.22       35.88      3.05 o
  -5   4   2      167.08      179.84      3.73 o
  -4   4   2       10.14       14.71      2.83 o
  -3   4   2       43.23       41.34      2.96 o
  -2   4   2     6062.05    10531.01   4940.79 o
  -1   4   2     2845.12     2786.93     23.40 o
   0   4   2      344.61      336.16      6.47 o
   1   4   2     1632.03     1639.55     14.09 o
   2   4   2      458.52      434.69      7.53 o
   3   4   2        0.41       -0.12      2.86 o
   4   4   2        0.06       -0.01      3.39 o
   5   4   2        0.01        0.71      3.70 o
   6   4   2      292.67      258.11      7.84 o
   7   4   2        0.62        1.02      4.77 o
   8   4   2        3.21        2.97      5.59 o
  -9   5   2        0.22        2.49      2.99 o
  -8   5   2        0.06        0.84      3.33 o
  -7   5   2       37.09       42.80      3.21 o
  -6   5   2      343.39      319.23      5.29 o
  -5   5   2      188.09      175.55      3.58 o
  -4   5   2        3.19        3.49      3.01 o
  -3   5   2       64.17       53.80      2.89 o
  -2   5   2      152.45      172.11      5.20 o
  -1   5   2     2044.63     1971.59     33.20 o
   0   5   2     2305.25     2287.93     37.10 o
   1   5   2      834.56      814.22      7.05 o
   2   5   2      640.46      737.67      5.64 o
   3   5   2        6.35        8.06      2.96 o
   4   5   2      437.46      429.43      6.94 o
   5   5   2        0.17        1.47      2.92 o
   6   5   2       55.03       51.09      4.52 o
   7   5   2       66.65       62.64      4.87 o
   8   5   2        4.01        5.81      3.72 o
  -9   6   2        2.36        3.11      3.25 o
  -8   6   2       66.76       81.19      3.07 o
  -7   6   2       26.31       25.07      2.78 o
  -6   6   2      397.94      425.40      3.99 o
  -5   6   2        6.06       11.49      3.25 o
  -4   6   2      497.03      470.65     18.94 o
  -3   6   2      177.08      182.90      5.60 o
  -2   6   2      104.05       90.68      3.15 o
  -1   6   2     1031.07      944.92     20.76 o
   0   6   2      273.77      239.96      3.85 o
   1   6   2      171.87      154.89      3.06 o
   2   6   2     1260.27     1272.73      6.97 o
   3   6   2       88.81       98.47      3.59 o
   4   6   2        5.28        5.78      2.65 o
   5   6   2      164.39      169.70      3.76 o
   6   6   2        0.09        3.54      2.96 o
   7   6   2        2.02        2.92      3.49 o
   8   6   2        6.96        4.33      3.78 o
  -9   7   2        4.49        8.45      3.96 o
  -8   7   2       67.96       63.54      5.30 o
  -7   7   2       65.22       67.51      3.05 o
  -6   7   2      428.32      402.48      4.11 o
  -5   7   2       50.12       45.26      3.24 o
  -4   7   2      100.80       84.84      3.67 o
  -3   7   2       17.22       14.49      2.86 o
  -2   7   2     1011.97     1113.31     39.84 o
  -1   7   2      390.82      377.06     11.39 o
   0   7   2       67.61       78.83      2.69 o
   1   7   2       12.95        9.24      2.42 o
   2   7   2     1176.57     1221.63      6.85 o
   3   7   2        3.87        6.75      3.61 o
   4   7   2       17.67       19.80      2.76 o
   5   7   2      199.90      186.41      8.59 o
   6   7   2       10.41       13.48      3.44 o
   7   7   2        2.56        4.44      3.53 o
   8   7   2        1.16        0.59      3.75 o
  -9   8   2       12.10       15.84      3.89 o
  -8   8   2       26.18       33.66      3.67 o
  -7   8   2       36.35       35.72      3.12 o
  -6   8   2      565.63      597.67      4.65 o
  -5   8   2       61.63       62.41      3.47 o
  -4   8   2      148.11      143.86      5.64 o
  -3   8   2     1283.30     1207.27     76.31 o
  -2   8   2     1009.96     1088.16     44.12 o
  -1   8   2     1101.21     1082.80     33.91 o
   0   8   2      651.03      625.99      8.07 o
   1   8   2       20.49       17.18      2.74 o
   2   8   2      295.47      250.76      6.17 o
   3   8   2      427.34      429.10     26.54 o
   4   8   2      216.21      214.60      6.07 o
   5   8   2      232.53      226.57      3.97 o
   6   8   2        2.08        4.16      4.56 o
   7   8   2       84.11       76.21      3.99 o
   8   8   2        0.33        0.86      3.83 o
  -8   9   2        0.56        2.12      3.65 o
  -7   9   2        6.79       10.96      3.46 o
  -6   9   2      184.59      171.24     10.13 o
  -5   9   2        5.52        3.62      3.33 o
  -4   9   2        0.06       -0.22      3.87 o
  -3   9   2      665.95      650.44     44.30 o
  -2   9   2      508.75      526.95     17.29 o
  -1   9   2      440.35      442.77     12.53 o
   0   9   2      127.56      112.92      2.77 o
   1   9   2      332.42      348.95      7.26 o
   2   9   2      674.75      725.27     24.15 o
   3   9   2       72.12       72.32      3.36 o
   4   9   2       21.39       24.68      3.65 o
   5   9   2       64.87       61.96      3.46 o
   6   9   2       23.57       27.23      3.33 o
   7   9   2        7.23        6.34      3.81 o
   8   9   2        8.12        7.89      3.85 o
  -8  10   2       41.23       45.04      3.78 o
  -7  10   2       12.87       17.65      3.64 o
  -6  10   2       60.25       73.22      4.14 o
  -5  10   2        5.44       13.12      4.39 o
  -4  10   2      638.62      651.56     81.06 o
  -3  10   2     1180.58     1168.14     55.50 o
  -2  10   2      372.79      400.65     14.13 o
  -1  10   2      114.22      103.85      4.55 o
   0  10   2        8.58        5.27      2.69 o
   1  10   2       81.94       78.58      4.37 o
   2  10   2      125.78      108.04      3.90 o
   3  10   2      424.45      438.44     36.74 o
   4  10   2        1.94        2.23      3.09 o
   5  10   2       85.29       89.74      5.61 o
   6  10   2       30.68       17.69      3.54 o
   7  10   2       87.43       88.79      4.43 o
  -8  11   2       10.22       14.28      4.04 o
  -7  11   2      108.36      102.51     14.80 o
  -6  11   2       33.56       45.19      4.27 o
  -5  11   2      348.59      344.59     26.05 o
  -4  11   2      187.58      203.98     19.75 o
  -3  11   2      287.49      285.06     16.73 o
  -2  11   2        1.87        1.86      2.75 o
  -1  11   2      272.18      240.10      9.23 o
   0  11   2      270.85      246.75     10.72 o
   1  11   2      130.79      117.70      4.58 o
   2  11   2        0.07        0.52      2.25 o
   3  11   2      106.34      110.99     10.97 o
   4  11   2      160.45      168.12     13.23 o
   5  11   2      128.99      127.55     11.35 o
   6  11   2       46.02       36.56      3.59 o
   7  11   2        0.40       -0.81      4.22 o
  -8  12   2        1.42        7.06      5.15 o
  -7  12   2        7.22        7.74      4.09 o
  -6  12   2       62.06       63.26      4.06 o
  -5  12   2      214.76      231.42     16.56 o
  -4  12   2      108.60      121.88      8.94 o
  -3  12   2      468.90      496.43     33.89 o
  -2  12   2        1.81        3.15      2.85 o
  -1  12   2       11.34       10.68      2.99 o
   0  12   2      188.63      209.73     13.52 o
   1  12   2       20.27       20.58      2.67 o
   2  12   2       23.49       30.33      2.64 o
   3  12   2       27.25       29.60      5.56 o
   4  12   2       67.77       74.77      3.59 o
   5  12   2      122.47      124.95      5.37 o
   6  12   2       47.61       45.98      3.82 o
   7  12   2        0.95        3.23      4.11 o
  -8  13   2        9.47        9.53      5.05 o
  -7  13   2       13.93       12.68      4.35 o
  -6  13   2        1.02        6.75      4.07 o
  -5  13   2      321.38      336.24     42.57 o
  -4  13   2       13.41       14.55      4.00 o
  -3  13   2       72.34       60.48      6.84 o
  -2  13   2      559.75      586.77     32.64 o
  -1  13   2       58.44       85.71      6.58 o
   0  13   2      753.92      732.65     40.17 o
   1  13   2      554.33      582.81     36.46 o
   2  13   2      117.65      110.38      6.24 o
   3  13   2       98.82      103.12      7.92 o
   4  13   2        5.46        7.86      3.29 o
   5  13   2        0.21        0.78      2.84 o
   6  13   2       40.25       33.95      3.85 o
   7  13   2        3.41        3.64      4.29 o
  -8  14   2        5.11       10.83      4.28 o
  -7  14   2       57.18       67.86     11.37 o
  -6  14   2       14.41       12.94      5.62 o
  -5  14   2      538.18      565.40     58.19 o
  -4  14   2       24.84       23.64      3.98 o
  -3  14   2      255.03      264.27     32.71 o
  -2  14   2       11.43       11.97      3.30 o
  -1  14   2      309.50      320.97     21.80 o
   0  14   2      180.56      182.28     11.92 o
   1  14   2       34.00       32.76      2.90 o
   2  14   2      109.68      112.57      4.53 o
   3  14   2       36.54       35.70      6.00 o
   4  14   2      268.15      296.15     23.73 o
   5  14   2       83.30       78.48      3.79 o
   6  14   2       54.76       54.74      5.29 o
   7  14   2        3.17        2.32      4.67 o
  -8  15   2        5.35        5.12      4.04 o
  -7  15   2       30.67       36.33      4.23 o
  -6  15   2       10.37       15.10      6.37 o
  -5  15   2       39.37       42.66      4.08 o
  -4  15   2      581.00      565.47     61.99 o
  -3  15   2        1.48        3.02      3.76 o
  -2  15   2       59.65       54.94      3.96 o
  -1  15   2      243.55      230.48     24.30 o
   0  15   2      103.82      101.97      5.15 o
   1  15   2      824.16      874.60     51.13 o
   2  15   2       18.18       19.76      2.66 o
   3  15   2      672.52      682.28     49.29 o
   4  15   2      199.99      193.73     16.28 o
   5  15   2        5.72        5.84      3.04 o
   6  15   2       29.81       23.59      3.37 o
   7  15   2       20.34       11.10      5.88 o
  -7  16   2        6.15       11.09      4.13 o
  -6  16   2       60.82       65.31      5.92 o
  -5  16   2        2.24        1.19      4.52 o
  -4  16   2      711.67      744.18    105.22 o
  -3  16   2      202.06      185.63     20.09 o
  -2  16   2       82.26       90.70      3.56 o
  -1  16   2       34.00       48.54      5.65 o
   0  16   2       15.29       22.44      3.55 o
   1  16   2      262.35      254.74     15.91 o
   2  16   2       79.78       88.72      4.62 o
   3  16   2      247.70      265.49     27.58 o
   4  16   2      153.40      166.16     13.52 o
   5  16   2       18.96       18.77      3.41 o
   6  16   2        9.51        5.15      3.46 o
  -7  17   2        0.39       -0.55      4.04 o
  -6  17   2       33.60       22.53      4.10 o
  -5  17   2        0.48        5.97      4.34 o
  -4  17   2      153.18      195.89     38.57 o
  -3  17   2        0.28        5.42      3.97 o
  -2  17   2        3.15        9.28      3.27 o
  -1  17   2        0.01       -0.14      3.12 o
   0  17   2      118.75      125.38      9.98 o
   1  17   2       48.78       53.61      4.54 o
   2  17   2       98.25      100.41      6.38 o
   3  17   2       69.22       67.85      2.93 o
   4  17   2        0.07        1.59      3.21 o
   5  17   2       32.13       34.82      5.66 o
   6  17   2        3.90        3.02      3.62 o
  -7  18   2       14.88       20.37      4.07 o
  -6  18   2        0.04       -2.00      3.88 o
  -5  18   2      228.56      255.11     28.93 o
  -4  18   2      190.14      196.73     30.57 o
  -3  18   2      313.57      292.85     41.21 o
  -2  18   2      149.55      166.83      8.90 o
  -1  18   2       15.29       13.16      3.18 o
   0  18   2      189.39      162.86     14.45 o
   1  18   2       71.15       93.21      4.63 o
   2  18   2       38.11       39.87      2.88 o
   3  18   2       72.71       69.07      5.92 o
   4  18   2       18.89       25.40      4.51 o
   5  18   2        0.04        5.59      3.22 o
   6  18   2       36.50       40.16      3.75 o
  -7  19   2        6.29        6.07      4.63 o
  -6  19   2       16.39       21.51      5.84 o
  -5  19   2       15.28       11.51      4.01 o
  -4  19   2       10.13       15.64      3.82 o
  -3  19   2        0.22        2.35      3.73 o
  -2  19   2      110.05       96.33      8.89 o
  -1  19   2      344.22      338.18     27.22 o
   0  19   2      105.85       84.68      7.27 o
   1  19   2      100.37      110.80     10.89 o
   2  19   2      482.92      507.18     30.09 o
   3  19   2       63.08       66.54      5.83 o
   4  19   2       14.20       16.22      3.65 o
   5  19   2        3.30        5.80      3.56 o
   6  19   2       12.61       11.23      4.32 o
  -6  20   2        0.05       -0.79      7.43 o
  -5  20   2       33.14       23.79      3.96 o
  -4  20   2      106.75      113.37      8.64 o
  -3  20   2        4.34        7.12      4.56 o
  -2  20   2       42.88       35.89      3.34 o
  -1  20   2        0.17       -0.71      3.04 o
   0  20   2       23.82       27.90      3.60 o
   1  20   2        9.36       15.02      2.79 o
   2  20   2       75.24       68.78      5.68 o
   3  20   2        0.64       -0.02      2.94 o
   4  20   2        0.10        1.63      3.94 o
   5  20   2       16.29       18.44      3.52 o
  -6  21   2        0.05        1.04      3.90 o
  -5  21   2       22.65       18.59      3.93 o
  -4  21   2       75.28       59.79      4.34 o
  -3  21   2      174.86      172.03     22.44 o
  -2  21   2        4.23        6.75      3.64 o
  -1  21   2       38.02       42.39      3.46 o
   0  21   2      298.49      295.99     25.36 o
   1  21   2      287.34      270.88     20.92 o
   2  21   2       10.01       10.24      2.98 o
   3  21   2        3.29       11.32      3.37 o
   4  21   2       14.96       13.71      3.62 o
   5  21   2        0.22       -3.27      3.94 o
  -6  22   2        9.54       10.99      4.56 o
  -5  22   2       20.07       22.49      4.35 o
  -4  22   2       75.34       77.75      7.02 o
  -3  22   2       27.75       31.01      6.15 o
  -2  22   2       11.71       16.97      3.27 o
  -1  22   2        8.94       15.24      3.12 o
   0  22   2       96.19       68.92      3.80 o
   1  22   2       71.95       69.04      4.79 o
   2  22   2       19.29       20.83      3.08 o
   3  22   2        3.44        6.02      2.99 o
   4  22   2        6.29        4.77      3.63 o
   5  22   2        0.48        1.42      3.97 o
  -5  23   2        2.46        7.18      3.89 o
  -4  23   2        6.43       11.14      3.78 o
  -3  23   2        0.35        2.06      3.76 o
  -2  23   2       72.43       69.99      3.44 o
  -1  23   2       79.57       97.09      8.10 o
   0  23   2       20.54       23.14      3.31 o
   1  23   2        3.27        2.11      3.33 o
   2  23   2       29.62       31.36      3.41 o
   3  23   2       11.94        7.12      3.02 o
   4  23   2        5.66        9.51      4.03 o
  -5  24   2        7.70       12.58      4.00 o
  -4  24   2        7.98       11.19      3.79 o
  -3  24   2       20.06       21.77      5.57 o
  -2  24   2       16.45       14.71      3.53 o
  -1  24   2        1.63        2.30      3.37 o
   0  24   2       34.98       41.72      3.46 o
   1  24   2       11.93        9.14      3.41 o
   2  24   2        0.04        0.24      3.06 o
   3  24   2        5.31       11.22      3.14 o
   4  24   2        1.21        3.52      3.77 o
  -4  25   2        0.11       -3.88      3.92 o
  -3  25   2        1.59        4.35      4.67 o
  -2  25   2        6.81        5.99      3.34 o
  -1  25   2        2.17        4.82      3.43 o
   0  25   2        4.24        9.27      3.41 o
   1  25   2        7.45        7.57      3.67 o
   2  25   2       14.27       18.72      3.07 o
   3  25   2        0.36        2.08      3.30 o
  -4  26   2       27.91       28.54      4.33 o
  -3  26   2        3.32        4.06      4.32 o
  -2  26   2        0.31        2.55      3.57 o
  -1  26   2        0.37        0.25      3.55 o
   0  26   2        7.27        5.92      3.35 o
   1  26   2        0.23        1.59      3.89 o
   2  26   2        5.40        8.62      3.87 o
   3  26   2       27.37       30.52      3.40 o
  -3  27   2        4.22        4.56      4.86 o
  -2  27   2        5.49       11.31      3.87 o
  -1  27   2        0.43        1.29      3.81 o
   0  27   2        0.02       -0.87      3.70 o
   1  27   2        1.11        6.37      3.99 o
   2  27   2        0.06        0.75      3.78 o
  -1  28   2        1.84        1.90      3.91 o
   0  28   2        6.20        4.38      3.88 o
  -9   1   3        4.54        2.07      2.98 o
  -8   1   3       66.44       60.36      3.21 o
  -7   1   3       72.58       68.99      2.99 o
  -6   1   3      189.44      191.28      5.27 o
  -5   1   3       13.31        9.71      2.68 o
  -4   1   3     1118.17     1016.67     23.90 o
  -3   1   3        2.00        4.31      1.93 o
  -2   1   3     1048.15      947.33      4.04 o
  -1   1   3       70.62       79.81      2.30 o
   0   1   3        1.54        3.22      2.05 o
   1   1   3      453.73      450.84      4.20 o
   2   1   3       22.49       17.82      2.83 o
   3   1   3       38.51       43.10      2.85 o
   4   1   3      861.50      856.94      7.98 o
   5   1   3       26.57       22.68      3.52 o
   6   1   3       59.83       59.26      4.65 o
   7   1   3        0.13       -4.69      4.45 o
  -9   2   3        2.64        5.47      2.96 o
  -8   2   3      304.17      294.75     10.07 o
  -7   2   3       44.43       48.33      2.98 o
  -6   2   3       14.94       10.34      3.00 o
  -5   2   3       45.76       42.82      2.80 o
  -4   2   3      935.22      963.82     23.42 o
  -3   2   3     1145.82     1210.66     15.30 o
  -2   2   3      202.22      204.20      2.59 o
  -1   2   3     1306.97     1346.97      9.67 o
   0   2   3     1653.99     1757.10     11.11 o
   1   2   3      462.26      491.70     13.56 o
   2   2   3      564.61      595.33      6.49 o
   3   2   3      165.16      164.17      3.54 o
   4   2   3      385.16      395.55      3.48 o
   5   2   3        1.56        3.50      3.38 o
   6   2   3       21.16       15.62      4.58 o
   7   2   3       10.72        8.47      5.06 o
  -9   3   3        2.18        5.29      2.89 o
  -8   3   3        0.38        4.17      2.96 o
  -7   3   3       80.06       82.28      3.20 o
  -6   3   3      116.54      123.51      3.31 o
  -5   3   3        0.97        2.99      2.56 o
  -4   3   3      756.19      701.58     13.16 o
  -3   3   3      897.97      902.18      9.27 o
  -2   3   3     2171.65     2024.81     18.26 o
  -1   3   3       41.82       39.47      2.05 o
   0   3   3      306.55      334.18      3.26 o
   1   3   3      106.45       98.81      2.57 o
   2   3   3        0.96        0.37      4.33 o
   3   3   3      156.21      156.95      3.64 o
   4   3   3       40.35       40.02      2.96 o
   5   3   3        1.16        7.24      3.18 o
   6   3   3        1.30        0.57      3.03 o
   7   3   3        8.80       10.53      2.98 o
  -9   4   3      100.01      100.76      3.47 o
  -8   4   3       11.71       14.55      3.07 o
  -7   4   3       13.74       19.65      3.04 o
  -6   4   3       45.48       42.78      3.14 o
  -5   4   3      754.98      766.61     24.13 o
  -4   4   3       73.30       76.88      2.56 o
  -3   4   3      160.70      180.23      3.52 o
  -2   4   3        2.56        1.95      2.07 o
  -1   4   3       48.58       38.64      2.42 o
   0   4   3     3584.12     3759.79     22.56 o
   1   4   3     1922.25     2015.23      7.42 o
   2   4   3      741.89      774.41     10.60 o
   3   4   3        0.07       -1.61      2.89 o
   4   4   3      156.28      171.84      5.20 o
   5   4   3      355.98      344.47      9.31 o
   6   4   3       11.08       18.00      3.37 o
   7   4   3        5.67        5.99      3.48 o
  -9   5   3       31.66       33.11      3.27 o
  -8   5   3        0.00        3.34      2.84 o
  -7   5   3        8.69        9.53      2.93 o
  -6   5   3        4.93        9.84      2.90 o
  -5   5   3       70.14       74.72      3.15 o
  -4   5   3      205.70      186.00      7.09 o
  -3   5   3      323.59      281.53      6.20 o
  -2   5   3       66.43       83.73      2.52 o
  -1   5   3       86.74       76.35      2.43 o
   0   5   3       27.51       33.90      2.36 o
   1   5   3     1688.86     1760.15     26.87 o
   2   5   3      799.49      845.93      7.96 o
   3   5   3      114.84      113.60      3.65 o
   4   5   3       10.50       10.54      2.62 o
   5   5   3      477.62      470.84     14.35 o
   6   5   3       26.38       20.52      3.01 o
   7   5   3        1.83        6.54      3.30 o
  -9   6   3        3.43        2.09      3.25 o
  -8   6   3       11.69       12.03      2.98 o
  -7   6   3        7.11        7.27      2.79 o
  -6   6   3       86.35       84.76      3.10 o
  -5   6   3       22.43       25.88      2.67 o
  -4   6   3      162.67      166.64      4.18 o
  -3   6   3       12.83       14.73      2.25 o
  -2   6   3      569.41      595.72      8.82 o
  -1   6   3      349.77      385.61      5.97 o
   0   6   3      765.89      794.10      4.34 o
   1   6   3       17.96       14.17      2.92 o
   2   6   3     1846.48     1866.55      7.18 o
   3   6   3        0.18       -0.20      3.32 o
   4   6   3       12.23       12.63      2.97 o
   5   6   3        0.37       -0.95      2.68 o
   6   6   3       46.16       47.48      3.22 o
   7   6   3        2.79        3.13      3.73 o
  -9   7   3        4.59        4.66      3.31 o
  -8   7   3       37.80       35.87      3.04 o
  -7   7   3       35.46       27.97      3.15 o
  -6   7   3       38.66       43.52      3.07 o
  -5   7   3     1095.96     1112.16     57.74 o
  -4   7   3       65.65       59.31      2.76 o
  -3   7   3      178.76      144.24      4.21 o
  -2   7   3        0.11        1.34      2.61 o
  -1   7   3       42.33       35.62      2.54 o
   0   7   3      630.98      611.60     26.79 o
   1   7   3     1285.89     1400.39     18.78 o
   2   7   3       47.22       62.64      3.49 o
   3   7   3      456.89      417.46      6.17 o
   4   7   3        0.56        3.50      3.30 o
   5   7   3        0.81        5.59      2.76 o
   6   7   3        7.37        3.00      3.18 o
   7   7   3       29.66       27.60      3.68 o
  -8   8   3       61.86       59.93      3.24 o
  -7   8   3      121.24      118.01      6.00 o
  -6   8   3      202.08      211.23      9.64 o
  -5   8   3      138.15      132.15      6.22 o
  -4   8   3        2.80        3.50      2.68 o
  -3   8   3       79.80       66.59      3.59 o
  -2   8   3      211.80      237.84      8.10 o
  -1   8   3       13.13       12.99      2.45 o
   0   8   3       42.96       43.55      2.99 o
   1   8   3      293.71      326.41      9.55 o
   2   8   3       89.47      105.60      4.06 o
   3   8   3       92.29       95.35      3.96 o
   4   8   3      373.03      340.86     23.79 o
   5   8   3       51.83       51.56      2.73 o
   6   8   3       13.64       20.79      3.07 o
   7   8   3        3.58        4.63      3.33 o
  -8   9   3       22.70       25.07      3.22 o
  -7   9   3        6.74        8.38      3.11 o
  -6   9   3       15.65       17.58      3.39 o
  -5   9   3        2.32        3.29      3.07 o
  -4   9   3       42.56       29.98      3.37 o
  -3   9   3     1559.04     1529.27     87.68 o
  -2   9   3        1.80       10.22      2.47 o
  -1   9   3      874.30      848.13     24.07 o
   0   9   3      163.00      158.73      3.59 o
   1   9   3      235.24      241.55      3.43 o
   2   9   3     1343.59     1350.44     39.36 o
   3   9   3        0.88        1.19      3.13 o
   4   9   3        7.86       11.71      3.53 o
   5   9   3       26.28       29.13      4.53 o
   6   9   3        2.14        1.98      3.24 o
   7   9   3       30.51       33.43      4.89 o
  -8  10   3       50.03       53.68      3.74 o
  -7  10   3        0.01        1.12      3.19 o
  -6  10   3      101.86      101.94      4.45 o
  -5  10   3      126.77      142.60     12.92 o
  -4  10   3       87.92       84.19      9.55 o
  -3  10   3       59.58       58.08      3.34 o
  -2  10   3        0.02        3.22      2.69 o
  -1  10   3     1119.19     1145.09     24.04 o
   0  10   3        3.45        8.26      2.54 o
   1  10   3      572.23      594.84     12.29 o
   2  10   3       16.06       12.95      2.59 o
   3  10   3      320.99      314.18      4.32 o
   4  10   3      136.28      145.89      4.00 o
   5  10   3       66.96       54.67      3.19 o
   6  10   3        4.68        5.31      3.23 o
   7  10   3       17.54       18.08      3.62 o
  -8  11   3        8.48        9.39      4.10 o
  -7  11   3       41.99       41.74      4.31 o
  -6  11   3       84.63       81.96      3.98 o
  -5  11   3      228.30      256.98     28.79 o
  -4  11   3       34.52       45.06      3.39 o
  -3  11   3       39.37       46.30      3.11 o
  -2  11   3      788.49      810.60     32.70 o
  -1  11   3      109.63      103.78      2.63 o
   0  11   3      247.11      245.98      3.05 o
   1  11   3        1.54        3.43      2.69 o
   2  11   3        0.63       -3.22      2.50 o
   3  11   3      138.62      133.07     10.66 o
   4  11   3       74.41       70.11      5.92 o
   5  11   3        2.21        3.86      3.06 o
   6  11   3        0.00        3.64      3.89 o
   7  11   3        0.42       -2.46      3.79 o
  -8  12   3       48.39       37.51      4.59 o
  -7  12   3       64.60       75.50      5.31 o
  -6  12   3       31.25       32.88      3.82 o
  -5  12   3       24.12       29.08      4.72 o
  -4  12   3       37.77       42.83      3.47 o
  -3  12   3       84.13       74.87      4.06 o
  -2  12   3        3.40        1.84      2.47 o
  -1  12   3       32.66       30.22      2.64 o
   0  12   3        4.08        2.07      2.62 o
   1  12   3     1748.16     1713.67     60.65 o
   2  12   3       74.05       75.59      2.97 o
   3  12   3       26.80       19.76      4.23 o
   4  12   3       14.25       10.81      3.88 o
   5  12   3      182.16      158.39      5.06 o
   6  12   3       16.98       19.51      3.62 o
   7  12   3       18.36       17.71      3.98 o
  -8  13   3        4.78        6.01      4.12 o
  -7  13   3        0.21        2.96      4.35 o
  -6  13   3       18.14       33.32      3.85 o
  -5  13   3        5.92       10.48      3.79 o
  -4  13   3       23.45       28.27      3.63 o
  -3  13   3       70.35       83.79      6.10 o
  -2  13   3        1.77        4.67      2.58 o
  -1  13   3       33.09       45.86      3.76 o
   0  13   3       24.10       26.75      3.06 o
   1  13   3       38.57       36.32      2.68 o
   2  13   3       37.33       36.46      2.66 o
   3  13   3        0.73       -0.07      3.49 o
   4  13   3       74.80       69.10      3.92 o
   5  13   3       10.21        5.64      3.39 o
   6  13   3        6.28        6.33      3.48 o
  -8  14   3       24.15       20.70      4.19 o
  -7  14   3       23.37       27.20      4.10 o
  -6  14   3        0.60        0.57      3.92 o
  -5  14   3       23.39       30.84      4.72 o
  -4  14   3      297.30      292.10     45.45 o
  -3  14   3       15.28       19.15      3.04 o
  -2  14   3        1.37        5.42      2.50 o
  -1  14   3      652.23      655.37     36.97 o
   0  14   3       17.86       20.40      3.29 o
   1  14   3        1.86       -2.23      2.86 o
   2  14   3        0.13       -0.07      2.65 o
   3  14   3      336.42      298.21     19.30 o
   4  14   3      146.52      130.77      5.84 o
   5  14   3        0.75        6.95      3.43 o
   6  14   3        0.02        2.82      3.65 o
  -7  15   3       49.43       57.51      4.45 o
  -6  15   3       13.01       14.10      4.00 o
  -5  15   3        2.22        6.09      9.96 o
  -4  15   3        0.84        6.17      3.98 o
  -3  15   3       99.28       95.63      5.20 o
  -2  15   3      229.95      229.85     11.90 o
  -1  15   3      112.56      105.18      3.69 o
   0  15   3      158.46      176.11     10.90 o
   1  15   3        5.22        7.64      2.71 o
   2  15   3        5.96        8.91      2.75 o
   3  15   3      106.73       93.74      8.54 o
   4  15   3        0.75        9.31      4.39 o
   5  15   3        8.79       12.61      3.46 o
   6  15   3        0.70        2.46      3.72 o
  -7  16   3       28.01       36.50      7.74 o
  -6  16   3        4.53        5.85      4.05 o
  -5  16   3      120.30      128.76     14.29 o
  -4  16   3       37.02       29.00      4.96 o
  -3  16   3        1.86        2.20      3.30 o
  -2  16   3        6.56        7.55      2.63 o
  -1  16   3       13.53        9.97      3.10 o
   0  16   3      134.06      132.07      9.28 o
   1  16   3      225.53      232.57     11.20 o
   2  16   3       22.97       23.32      2.92 o
   3  16   3        0.59        2.54      3.76 o
   4  16   3        2.64        1.48      3.83 o
   5  16   3        0.00        4.80      3.69 o
   6  16   3       16.76       14.78      3.77 o
  -7  17   3        4.06        6.83      4.73 o
  -6  17   3        3.32        5.30      5.94 o
  -5  17   3        5.28        0.48      3.85 o
  -4  17   3        0.10        6.09      3.62 o
  -3  17   3      123.12      121.27      6.15 o
  -2  17   3      198.55      218.66     12.96 o
  -1  17   3      162.83      158.74     11.13 o
   0  17   3        6.83        2.80      2.70 o
   1  17   3       21.84       22.93      2.93 o
   2  17   3       10.78       18.80      3.06 o
   3  17   3       30.22       32.39      8.02 o
   4  17   3       20.58       23.43      4.28 o
   5  17   3        6.75        9.10      4.02 o
   6  17   3        2.79        6.20      4.21 o
  -7  18   3        9.85       13.54      6.76 o
  -6  18   3       15.90       20.57      4.78 o
  -5  18   3       26.09       31.72      4.08 o
  -4  18   3        2.39        2.47      3.88 o
  -3  18   3        1.25        0.51      2.88 o
  -2  18   3       51.10       53.46      2.82 o
  -1  18   3       13.06       13.61      3.00 o
   0  18   3       28.27       28.48      3.15 o
   1  18   3        6.24        7.28      2.90 o
   2  18   3      116.55      121.12      5.99 o
   3  18   3       41.19       39.92      4.39 o
   4  18   3        3.39        9.25      3.96 o
   5  18   3        2.57        3.78      3.79 o
  -6  19   3        3.01        8.33      4.23 o
  -5  19   3       16.88       10.86      4.06 o
  -4  19   3      108.88      114.11     10.03 o
  -3  19   3       12.59       14.26      3.05 o
  -2  19   3       30.54       33.30      2.92 o
  -1  19   3      244.19      254.46     20.33 o
   0  19   3      182.54      162.53     10.94 o
   1  19   3        0.46        3.23      3.26 o
   2  19   3        3.48        6.79      3.14 o
   3  19   3       19.82       18.27      3.42 o
   4  19   3        2.52        5.68      4.07 o
   5  19   3       21.75       22.68      4.38 o
  -6  20   3       96.22      104.78      6.60 o
  -5  20   3      148.73      132.56     25.73 o
  -4  20   3        5.17        7.85      3.85 o
  -3  20   3       44.18       46.51      3.45 o
  -2  20   3        0.24        1.92      3.13 o
  -1  20   3       70.77       75.18      9.36 o
   0  20   3       86.85       90.98      7.39 o
   1  20   3      218.54      205.16     18.24 o
   2  20   3       59.24       65.88      5.34 o
   3  20   3       48.70       54.92      4.35 o
   4  20   3       16.55       14.31      4.56 o
   5  20   3       23.71       22.05      4.18 o
  -6  21   3        0.15        4.13      4.35 o
  -5  21   3       29.57       23.99      4.45 o
  -4  21   3       27.90       29.66      4.32 o
  -3  21   3       60.52       55.85      5.02 o
  -2  21   3       44.59       48.28      3.71 o
  -1  21   3       17.36       17.75      3.61 o
   0  21   3       15.91       16.34      3.26 o
   1  21   3      111.51      123.66     12.02 o
   2  21   3        4.03        6.83      3.44 o
   3  21   3        0.29        1.00      3.50 o
   4  21   3        0.22       -0.81      4.69 o
  -5  22   3        3.47        5.08      4.07 o
  -4  22   3       30.73       27.07      3.97 o
  -3  22   3       11.50        9.11      3.21 o
  -2  22   3       14.41       18.65      3.09 o
  -1  22   3       44.92       41.79      3.62 o
   0  22   3        0.17        6.56      3.28 o
   1  22   3        4.28        7.70      3.54 o
   2  22   3       92.59       99.13      7.19 o
   3  22   3       24.62       22.79      3.67 o
   4  22   3        6.95        7.95      4.85 o
  -5  23   3        0.79       -1.59      4.54 o
  -4  23   3        2.94        9.50      3.82 o
  -3  23   3       57.61       55.61      3.61 o
  -2  23   3       23.95       26.73      2.94 o
  -1  23   3       16.28       17.41      3.16 o
   0  23   3        2.45        1.90      3.25 o
   1  23   3        4.18        2.33      3.12 o
   2  23   3       10.92       12.36      3.83 o
   3  23   3       15.98       19.46      3.80 o
   4  23   3        2.25        1.76      8.94 o
  -4  24   3        7.61        8.75      4.95 o
  -3  24   3        2.08       -1.49      3.25 o
  -2  24   3        0.51        2.05      3.13 o
  -1  24   3       20.31       18.41      3.52 o
   0  24   3       15.00       16.56      3.63 o
   1  24   3        0.00        0.84      3.37 o
   2  24   3        1.26        0.60      3.73 o
   3  24   3        1.18        4.16      3.83 o
  -4  25   3       24.36       21.66      4.17 o
  -3  25   3       17.44       23.37      3.78 o
  -2  25   3      133.30      127.55      6.05 o
  -1  25   3       22.91       25.79      3.83 o
   0  25   3       27.10       25.55      3.82 o
   1  25   3        8.59        8.56      3.78 o
   2  25   3        3.69        7.08      3.89 o
  -3  26   3        5.74        6.07      3.59 o
  -2  26   3        7.65        7.45      3.20 o
  -1  26   3        0.01       -1.45      3.71 o
   0  26   3        6.33        7.05      3.54 o
   1  26   3        3.45        8.47      3.61 o
   2  26   3       39.35       32.53      4.67 o
  -2  27   3       23.33       26.55      3.43 o
  -1  27   3       46.86       39.88      3.86 o
   0  27   3        7.68       13.28      3.52 o
  -9   0   4       91.25       79.22      5.02 o
  -8   0   4        4.85        4.16      4.02 o
  -7   0   4       29.73       26.72      3.94 o
  -6   0   4       12.67       10.07      3.28 o
  -5   0   4       40.73       28.29      3.11 o
  -4   0   4       46.30       38.23      3.66 o
  -3   0   4      665.25      653.30     25.50 o
  -2   0   4      582.31      582.34     18.70 o
  -1   0   4     3492.73     3482.66     34.47 o
   0   0   4       58.18       78.66      2.89 o
   1   0   4     1693.90     1703.10      9.11 o
   2   0   4      102.08       90.41      4.21 o
   3   0   4       61.32       71.34      4.29 o
   4   0   4     1473.36     1430.10     17.11 o
   5   0   4       57.35       46.03      3.59 o
   6   0   4        7.74       10.42      3.49 o
   7   0   4        1.93        6.64      4.09 o
  -9   1   4        0.08        1.17      3.34 o
  -8   1   4        1.31        6.11      2.89 o
  -7   1   4       33.28       33.05      2.99 o
  -6   1   4      102.91       98.14      4.73 o
  -5   1   4       22.91       32.28      2.56 o
  -4   1   4       33.66       26.01      2.22 o
  -3   1   4     3149.32     3178.66     49.08 o
  -2   1   4     2789.24     2893.49     27.69 o
  -1   1   4       48.10       60.69      2.22 o
   0   1   4      548.05      596.53      5.52 o
   1   1   4      458.16      471.47      4.10 o
   2   1   4      137.41      140.70      3.61 o
   3   1   4       62.57       63.97      3.25 o
   4   1   4       34.14       45.43      2.29 o
   5   1   4       29.80       31.89      2.83 o
   6   1   4        5.94        8.02      2.79 o
   7   1   4        0.42        2.20      2.85 o
  -9   2   4      136.87      134.35      6.73 o
  -8   2   4      106.17      110.84      4.50 o
  -7   2   4       82.37       75.59      3.38 o
  -6   2   4        3.31        3.35      2.64 o
  -5   2   4        2.35       -0.34      2.24 o
  -4   2   4      122.90      112.85      2.49 o
  -3   2   4      283.77      308.93      2.85 o
  -2   2   4        2.75        7.45      2.05 o
  -1   2   4     2572.87     2564.62     14.05 o
   0   2   4      288.43      289.57      4.06 o
   1   2   4      592.44      591.58      9.64 o
   2   2   4       37.55       43.47      2.80 o
   3   2   4      541.88      597.04     10.49 o
   4   2   4       89.44      102.33      2.74 o
   5   2   4      132.43      138.06      2.92 o
   6   2   4        9.26       11.66      2.79 o
   7   2   4        5.96        6.28      3.86 o
  -9   3   4       16.30       15.49      3.13 o
  -8   3   4       27.48       26.67      2.91 o
  -7   3   4        9.33       15.02      2.86 o
  -6   3   4      240.67      251.35      9.34 o
  -5   3   4       67.90       62.59      2.48 o
  -4   3   4       54.87       63.90      2.25 o
  -3   3   4      279.89      315.53      3.92 o
  -2   3   4     2705.38     2757.14     29.78 o
  -1   3   4     1169.38     1201.28     12.89 o
   0   3   4       15.91       28.94      2.24 o
   1   3   4      361.92      337.05      5.64 o
   2   3   4        6.17        3.21      2.62 o
   3   3   4        2.48        4.09      3.51 o
   4   3   4       42.21       44.93      3.41 o
   5   3   4        6.04        8.17      2.73 o
   6   3   4        0.03       -0.39      3.11 o
   7   3   4        4.50        7.46      3.53 o
  -9   4   4        0.61        4.45      2.94 o
  -8   4   4        0.19        1.62      2.92 o
  -7   4   4        6.65       10.25      2.80 o
  -6   4   4        2.44        2.48      2.72 o
  -5   4   4       99.47       88.10      2.88 o
  -4   4   4      106.09      109.92      2.73 o
  -3   4   4      223.33      231.07      4.97 o
  -2   4   4       26.81       24.69      1.99 o
  -1   4   4      232.30      214.63      2.87 o
   0   4   4      288.63      282.74      3.55 o
   1   4   4        1.55        5.66      2.11 o
   2   4   4       25.12       20.97      2.74 o
   3   4   4        0.33        2.05      3.04 o
   4   4   4       16.26        7.78      3.86 o
   5   4   4      198.70      188.79      7.42 o
   6   4   4        4.80        8.17      3.17 o
   7   4   4        0.70        6.04      3.35 o
  -9   5   4        3.06        8.23      5.28 o
  -8   5   4        8.00       10.72      2.96 o
  -7   5   4      103.18      102.01      4.93 o
  -6   5   4       44.85       37.15      2.64 o
  -5   5   4      243.53      233.06      8.29 o
  -4   5   4      131.06      125.84      2.56 o
  -3   5   4     1034.74     1020.41     19.13 o
  -2   5   4      165.99      181.12      2.70 o
  -1   5   4        7.81        8.60      2.23 o
   0   5   4        4.95        3.79      2.18 o
   1   5   4      131.59      146.09      2.53 o
   2   5   4      194.81      204.35      6.19 o
   3   5   4      378.30      370.53      6.88 o
   4   5   4      130.29      129.10      6.64 o
   5   5   4        3.19        3.84      2.87 o
   6   5   4       23.36       24.04      3.14 o
   7   5   4        8.63       10.57      3.33 o
  -8   6   4        3.89        6.55      2.97 o
  -7   6   4       10.33       10.55      3.05 o
  -6   6   4      116.09      112.87      4.07 o
  -5   6   4       33.11       32.79      2.60 o
  -4   6   4       48.97       51.11      2.40 o
  -3   6   4      250.91      259.95      6.39 o
  -2   6   4      644.50      639.43     13.60 o
  -1   6   4      115.71      133.03      2.72 o
   0   6   4     1119.28     1119.48     14.16 o
   1   6   4       81.59       85.82      2.98 o
   2   6   4      291.73      306.19      6.96 o
   3   6   4      441.36      445.29      4.21 o
   4   6   4       80.90       82.44      3.76 o
   5   6   4        0.31        4.83      2.72 o
   6   6   4       14.51       13.63      2.82 o
   7   6   4        6.00        9.71      4.76 o
  -8   7   4        0.98        4.07      3.04 o
  -7   7   4       47.61       43.24      2.98 o
  -6   7   4       16.91       23.66      2.95 o
  -5   7   4      169.70      164.66      5.10 o
  -4   7   4       36.40       36.91      2.38 o
  -3   7   4      293.45      308.52      8.58 o
  -2   7   4      334.53      339.16      8.59 o
  -1   7   4       26.13       25.32      2.22 o
   0   7   4       18.16       17.09      2.19 o
   1   7   4       11.02       16.00      2.37 o
   2   7   4      225.24      219.44      3.58 o
   3   7   4      481.00      456.14      4.53 o
   4   7   4        3.77        1.45      3.34 o
   5   7   4       12.79       15.16      2.78 o
   6   7   4        3.43        6.44      3.17 o
  -8   8   4       15.07       20.37      3.09 o
  -7   8   4        0.72        0.74      2.97 o
  -6   8   4       52.05       55.76      3.98 o
  -5   8   4       22.15       22.91      2.56 o
  -4   8   4       32.82       32.69      2.38 o
  -3   8   4      347.07      349.83     12.90 o
  -2   8   4     1733.25     1690.89     58.79 o
  -1   8   4      141.38      157.81      5.35 o
   0   8   4      456.71      421.96      5.52 o
   1   8   4      231.43      238.36      4.91 o
   2   8   4      420.58      398.13      5.29 o
   3   8   4       31.15       30.65      3.76 o
   4   8   4        7.40        8.03      3.00 o
   5   8   4        6.41        7.48      2.73 o
   6   8   4        7.29        8.64      3.24 o
  -8   9   4       19.08       19.86      3.16 o
  -7   9   4       15.53       14.73      2.95 o
  -6   9   4        9.83       12.68      2.75 o
  -5   9   4       49.27       42.41      2.75 o
  -4   9   4      124.23      127.40      5.62 o
  -3   9   4       16.19       19.30      2.80 o
  -2   9   4       12.42       16.82      2.85 o
  -1   9   4      135.23      138.84      2.65 o
   0   9   4       54.34       50.56      2.62 o
   1   9   4        4.25        7.46      2.19 o
   2   9   4       64.75       69.93      5.51 o
   3   9   4        5.19        8.59      2.93 o
   4   9   4        9.20        9.84      3.01 o
   5   9   4       44.00       43.96      3.11 o
   6   9   4        4.84        9.87      3.08 o
  -8  10   4       39.48       44.74      3.62 o
  -7  10   4        1.63        0.46      3.32 o
  -6  10   4       49.02       59.41      3.21 o
  -5  10   4       48.52       47.15      3.21 o
  -4  10   4        7.27        8.46      2.92 o
  -3  10   4        0.20        1.19      2.61 o
  -2  10   4      221.43      214.80      7.00 o
  -1  10   4      446.75      476.92      9.42 o
   0  10   4      886.54      861.90      8.83 o
   1  10   4       72.92       73.85      2.60 o
   2  10   4       22.17       27.68      2.60 o
   3  10   4        4.19        8.50      3.39 o
   4  10   4        6.80        8.08      3.78 o
   5  10   4        1.61        4.62      3.05 o
   6  10   4       41.54       41.47      3.84 o
  -8  11   4        1.80        2.28      3.91 o
  -7  11   4       14.32       14.89      3.51 o
  -6  11   4      115.42      111.16      9.39 o
  -5  11   4       23.15       22.54      3.13 o
  -4  11   4      154.80      166.74      7.53 o
  -3  11   4       42.27       40.69      3.45 o
  -2  11   4        1.55        6.86      2.49 o
  -1  11   4       29.69       31.37      2.16 o
   0  11   4       13.13       12.35      2.27 o
   1  11   4       99.80      104.59      3.92 o
   2  11   4      462.44      464.22     11.84 o
   3  11   4       13.87       19.91      3.49 o
   4  11   4       45.08       42.51      4.64 o
   5  11   4        0.01        0.51      2.96 o
   6  11   4       34.13       38.19      3.25 o
  -8  12   4        6.24        9.72      4.65 o
  -7  12   4        3.97        6.34      3.67 o
  -6  12   4        0.57        6.47      3.42 o
  -5  12   4        5.15        4.53      3.73 o
  -4  12   4        0.15        0.66      3.21 o
  -3  12   4       47.19       48.54      2.78 o
  -2  12   4       10.25       12.83      2.68 o
  -1  12   4       87.89       97.36      3.40 o
   0  12   4      128.43      123.42      5.43 o
   1  12   4       23.56       24.22      2.63 o
   2  12   4       39.09       42.81      2.81 o
   3  12   4       72.43       64.57      3.54 o
   4  12   4       37.80       29.56      3.68 o
   5  12   4       17.54       15.02      3.19 o
   6  12   4        4.93        6.42      3.47 o
  -8  13   4        8.69        7.04      4.26 o
  -7  13   4        2.52        2.79      3.90 o
  -6  13   4      147.04      153.21      9.74 o
  -5  13   4       44.69       42.91      3.43 o
  -4  13   4      193.38      200.26     15.68 o
  -3  13   4       18.65       25.30      2.49 o
  -2  13   4      478.99      513.84     14.42 o
  -1  13   4        1.97        6.81      2.21 o
   0  13   4       62.99       66.09      4.44 o
   1  13   4      144.04      144.24      4.08 o
   2  13   4        0.29       -1.58      2.42 o
   3  13   4        9.83        8.42      6.74 o
   4  13   4      145.37      141.41      4.37 o
   5  13   4        0.45       -0.21      4.11 o
   6  13   4        6.78        8.60      3.59 o
  -7  14   4       23.13       28.20      4.08 o
  -6  14   4       21.61       21.94      5.43 o
  -5  14   4        9.63       15.53      3.22 o
  -4  14   4      160.03      156.99      7.72 o
  -3  14   4       75.39       77.49      2.92 o
  -2  14   4       53.07       47.70      2.36 o
  -1  14   4      417.45      416.36      8.55 o
   0  14   4       14.44       15.07      2.85 o
   1  14   4       21.94       21.67      2.49 o
   2  14   4       20.98       24.60      2.66 o
   3  14   4       26.62       22.63      3.49 o
   4  14   4        0.02        1.73      3.69 o
   5  14   4       22.00       21.62      7.21 o
   6  14   4        0.10        1.10      6.70 o
  -7  15   4       24.36       24.40      4.46 o
  -6  15   4        0.65        0.73      3.90 o
  -5  15   4       49.70       48.07      4.93 o
  -4  15   4      153.90      163.53     11.76 o
  -3  15   4       90.75       83.65      2.89 o
  -2  15   4        1.01        2.11      2.31 o
  -1  15   4       22.85       22.73      2.40 o
   0  15   4       87.55       91.40      3.90 o
   1  15   4      255.91      252.51     10.04 o
   2  15   4      306.78      300.32     17.09 o
   3  15   4       11.79        8.54      4.15 o
   4  15   4        0.14        1.00      3.82 o
   5  15   4       27.19       31.11      4.42 o
  -7  16   4        7.51       13.17      4.27 o
  -6  16   4       14.89       12.71     10.90 o
  -5  16   4      174.82      166.47     29.22 o
  -4  16   4       47.00       43.26      3.03 o
  -3  16   4       39.25       41.10      2.64 o
  -2  16   4       56.56       52.13      2.61 o
  -1  16   4      145.94      151.23      7.34 o
   0  16   4      944.32      944.24     53.83 o
   1  16   4       23.81       23.94      2.69 o
   2  16   4      110.90      105.34      6.67 o
   3  16   4       20.40       17.88      3.26 o
   4  16   4       34.62       31.42      3.91 o
   5  16   4        2.43        1.71      4.19 o
  -7  17   4       32.66       31.19      4.42 o
  -6  17   4       63.55       69.86     12.21 o
  -5  17   4       61.01       72.52     13.80 o
  -4  17   4       81.25       86.99      6.25 o
  -3  17   4        6.85        5.28      2.68 o
  -2  17   4       38.03       49.07      3.47 o
  -1  17   4       15.23       15.50      2.57 o
   0  17   4       96.05      106.15      6.36 o
   1  17   4        4.71        5.04      2.95 o
   2  17   4      132.63      123.47      5.28 o
   3  17   4        2.71        4.50      4.12 o
   4  17   4       27.38       25.17      4.43 o
   5  17   4        0.36        1.13      5.15 o
  -6  18   4       23.69       22.38      4.22 o
  -5  18   4       73.87       80.72      8.17 o
  -4  18   4        1.38        0.38      3.20 o
  -3  18   4       32.17       41.57      3.00 o
  -2  18   4      116.99      106.69      5.38 o
  -1  18   4       76.33       89.10      5.16 o
   0  18   4        1.91        5.38      2.58 o
   1  18   4      223.03      226.57     17.03 o
   2  18   4       70.40       70.40      2.80 o
   3  18   4        8.55        9.41      4.31 o
   4  18   4       17.18       20.20      4.06 o
  -6  19   4       23.39       23.97      4.65 o
  -5  19   4        6.65        8.85      3.82 o
  -4  19   4       57.52       56.46      5.36 o
  -3  19   4       62.56       68.59      3.12 o
  -2  19   4        0.12        2.53      2.67 o
  -1  19   4       53.01       48.51      2.63 o
   0  19   4       32.98       34.46      3.10 o
   1  19   4       74.13       77.18      6.43 o
   2  19   4       53.11       46.00      3.99 o
   3  19   4        3.69        7.02      3.83 o
   4  19   4        0.58        5.73      4.21 o
  -6  20   4       37.52       32.13      4.34 o
  -5  20   4        2.76        6.30      4.14 o
  -4  20   4        1.05        4.67      3.69 o
  -3  20   4       69.66       62.77      5.34 o
  -2  20   4       49.36       52.90      4.13 o
  -1  20   4        5.96       12.00      3.19 o
   0  20   4       85.13       77.42      3.54 o
   1  20   4       64.63       62.75      3.44 o
   2  20   4        6.17        5.75      3.12 o
   3  20   4        0.00        2.87      4.52 o
   4  20   4        9.91        8.62      4.78 o
  -5  21   4       57.44       60.78      5.31 o
  -4  21   4       12.46       10.65      4.00 o
  -3  21   4       59.84       62.14      3.33 o
  -2  21   4       19.17       16.51      3.06 o
  -1  21   4       33.58       38.25      5.44 o
   0  21   4       11.29       13.43      3.28 o
   1  21   4       13.56       11.19      2.96 o
   2  21   4        4.03        4.34      3.03 o
   3  21   4       12.16       14.37      4.30 o
  -5  22   4       43.77       38.86      4.76 o
  -4  22   4       35.12       32.19      7.98 o
  -3  22   4        1.09        1.69      3.06 o
  -2  22   4        3.34        7.01      2.88 o
  -1  22   4       77.95       71.43      4.28 o
   0  22   4       40.53       42.97      3.50 o
   1  22   4       17.13       17.65      2.90 o
   2  22   4        5.99        8.40      3.44 o
   3  22   4       12.87       11.02      4.37 o
  -4  23   4       60.86       55.31      8.13 o
  -3  23   4       41.55       43.27      3.39 o
  -2  23   4        6.70        1.48      2.91 o
  -1  23   4        2.25        4.14      3.15 o
   0  23   4       21.21       17.06      3.02 o
   1  23   4        1.16        6.82      3.12 o
   2  23   4        1.99        2.26      3.53 o
  -4  24   4        0.08        2.81      4.12 o
  -3  24   4       23.36       26.05      3.27 o
  -2  24   4       17.44       23.12      3.51 o
  -1  24   4        2.12        1.04      3.72 o
   0  24   4       12.53       14.26      3.34 o
   1  24   4       44.53       39.31      3.37 o
   2  24   4       29.94       21.96      3.78 o
  -3  25   4        3.70        6.08      3.40 o
  -2  25   4       12.61       11.78      3.29 o
  -1  25   4        5.89        7.46      3.52 o
   0  25   4        0.60        3.31      3.85 o
   1  25   4       15.35       20.47      3.93 o
  -8   1   5        1.57        5.33      2.86 o
  -7   1   5        0.00        4.21      2.78 o
  -6   1   5      146.22      147.87      3.76 o
  -5   1   5        7.77        5.38      2.21 o
  -4   1   5       75.74       77.64      2.57 o
  -3   1   5      299.18      296.75      2.80 o
  -2   1   5        1.99        4.46      1.87 o
  -1   1   5       18.98       19.32      1.92 o
   0   1   5      143.30      130.29      2.62 o
   1   1   5      199.97      205.79      4.17 o
   2   1   5      213.63      184.49      3.47 o
   3   1   5        8.97        6.34      2.80 o
   4   1   5        0.28        3.21      2.57 o
   5   1   5        0.01        1.93      2.28 o
   6   1   5       10.34       10.00      2.70 o
  -8   2   5        0.42        2.96      2.97 o
  -7   2   5        1.64        2.90      2.78 o
  -6   2   5        1.95        5.13      2.33 o
  -5   2   5      205.80      204.43      5.56 o
  -4   2   5      412.46      422.65      5.28 o
  -3   2   5        8.45       12.08      1.94 o
  -2   2   5       42.83       47.11      2.10 o
  -1   2   5       39.43       29.28      1.98 o
   0   2   5      266.53      273.60      5.45 o
   1   2   5        0.02        3.08      4.80 o
   2   2   5       23.38       16.24      3.08 o
   3   2   5      207.96      212.72     11.72 o
   4   2   5        1.50        1.20      2.23 o
   5   2   5        1.02        2.58      2.35 o
   6   2   5        1.50        3.08      2.58 o
  -8   3   5       16.32       21.61      2.95 o
  -7   3   5        0.02        3.06      2.70 o
  -6   3   5       55.15       55.48      2.69 o
  -5   3   5       48.34       51.19      2.32 o
  -4   3   5      308.01      305.71      7.33 o
  -3   3   5       63.85       85.44     15.65 o
  -2   3   5      125.98      134.29      3.41 o
  -1   3   5      115.61      109.05      2.61 o
   0   3   5        0.25        1.40      2.36 o
   1   3   5        1.35        5.68      2.70 o
   2   3   5       59.04       50.51      3.13 o
   3   3   5        3.72        4.98      2.49 o
   4   3   5       86.38       80.19      2.64 o
   5   3   5        3.37        2.34      2.47 o
   6   3   5        1.02        3.06      2.50 o
  -8   4   5        3.10        3.35      3.12 o
  -7   4   5       27.94       28.80      2.49 o
  -6   4   5      163.41      168.79      5.48 o
  -5   4   5       45.83       49.19      2.41 o
  -4   4   5       32.37       33.27      2.24 o
  -3   4   5     1098.98     1073.82     12.51 o
  -2   4   5      937.48      959.30     13.01 o
  -1   4   5      215.51      203.69      4.81 o
   0   4   5        1.10        0.46      2.34 o
   1   4   5       81.03       82.58      2.94 o
   2   4   5      163.84      175.95      3.24 o
   3   4   5        1.17        0.81      2.32 o
   4   4   5      133.07      121.14      2.90 o
   5   4   5       25.86       23.65      2.42 o
   6   4   5        3.00        6.07      2.61 o
  -8   5   5        0.04        0.51      3.13 o
  -7   5   5       20.33       15.87      2.69 o
  -6   5   5        6.94        7.74      2.51 o
  -5   5   5       25.73       28.53      2.38 o
  -4   5   5       32.87       36.45      2.25 o
  -3   5   5        0.04        2.75      2.19 o
  -2   5   5      267.82      265.66      2.99 o
  -1   5   5       79.28       74.38      4.23 o
   0   5   5        7.95        8.76      2.22 o
   1   5   5       48.27       40.43      2.33 o
   2   5   5       40.82       38.39      3.55 o
   3   5   5       22.61       22.86      2.42 o
   4   5   5        3.65        4.21      3.17 o
   5   5   5        0.19        0.95      2.68 o
   6   5   5        0.21        2.54      2.65 o
  -8   6   5        1.79        5.01      3.15 o
  -7   6   5       23.43       25.45      2.81 o
  -6   6   5        1.32        0.60      2.50 o
  -5   6   5       81.19       77.75      2.37 o
  -4   6   5      100.21      104.63      3.47 o
  -3   6   5      240.74      227.20      2.51 o
  -2   6   5     1311.64     1333.85     21.06 o
  -1   6   5      320.40      304.14      5.22 o
   0   6   5      935.66      975.10     10.96 o
   1   6   5       83.35       93.36      4.56 o
   2   6   5      126.76      134.48      2.99 o
   3   6   5       40.06       38.19      2.48 o
   4   6   5       46.10       53.52      2.64 o
   5   6   5        5.11        8.88      2.93 o
   6   6   5        5.93        1.38      3.11 o
  -8   7   5        6.60        5.20      3.07 o
  -7   7   5       72.18       75.80      2.92 o
  -6   7   5       94.49       91.57      3.22 o
  -5   7   5       87.15       94.04      2.42 o
  -4   7   5        7.08        2.99      2.23 o
  -3   7   5       14.63       17.28      2.51 o
  -2   7   5        0.84       -0.33      2.50 o
  -1   7   5       85.23       78.70      2.76 o
   0   7   5      338.37      376.57     10.82 o
   1   7   5       97.36       90.70      2.50 o
   2   7   5       14.93       15.99      3.65 o
   3   7   5        1.03        2.62      2.61 o
   4   7   5       14.44       17.24      3.86 o
   5   7   5       45.48       48.42      3.90 o
   6   7   5       12.24       13.66      3.12 o
  -8   8   5        1.68        3.08      3.07 o
  -7   8   5       18.43       16.91      2.83 o
  -6   8   5       47.62       43.57      2.68 o
  -5   8   5       10.98       13.60      2.50 o
  -4   8   5       71.11       79.38      4.13 o
  -3   8   5       15.55       17.52      2.38 o
  -2   8   5      192.39      196.40      2.95 o
  -1   8   5        6.20        6.37      2.26 o
   0   8   5       59.41       61.62      2.66 o
   1   8   5       77.36       81.39      3.23 o
   2   8   5      265.14      273.09      3.34 o
   3   8   5       22.72       26.12      3.04 o
   4   8   5        9.64       11.13      3.08 o
   5   8   5        1.21        0.23      2.84 o
   6   8   5        0.08        3.03      3.27 o
  -8   9   5        0.45        1.80      3.39 o
  -7   9   5        8.27        5.16      3.04 o
  -6   9   5      162.12      146.98      8.46 o
  -5   9   5      157.83      167.83      7.43 o
  -4   9   5        5.11        7.34      2.71 o
  -3   9   5      159.19      170.18      7.20 o
  -2   9   5       65.58       71.62      2.80 o
  -1   9   5        5.37        4.59      2.43 o
   0   9   5        6.39       10.18      2.37 o
   1   9   5      228.46      234.95      6.36 o
   2   9   5       53.89       58.21      2.71 o
   3   9   5      219.17      208.05      8.72 o
   4   9   5       15.01       20.11      3.21 o
   5   9   5        0.00        1.25      2.98 o
  -8  10   5       13.94       14.83      3.36 o
  -7  10   5        0.97        1.72      2.97 o
  -6  10   5       54.92       47.76      2.99 o
  -5  10   5       92.41       89.77      5.11 o
  -4  10   5      287.04      299.19     15.36 o
  -3  10   5       97.92      100.74      5.11 o
  -2  10   5      147.18      146.01      4.39 o
  -1  10   5      328.51      341.46      6.75 o
   0  10   5        0.60        2.83      2.21 o
   1  10   5      530.04      562.10      5.89 o
   2  10   5       68.21       67.49      3.06 o
   3  10   5       19.60       19.42      3.12 o
   4  10   5        0.04       -0.66      3.58 o
   5  10   5        0.02        2.99      2.96 o
  -7  11   5       53.15       55.18      3.63 o
  -6  11   5       19.84       14.98      3.24 o
  -5  11   5       16.89       15.58      2.87 o
  -4  11   5       14.96       13.06      2.73 o
  -3  11   5       34.45       35.25      3.13 o
  -2  11   5      171.87      177.94      2.88 o
  -1  11   5       88.54       94.77      3.81 o
   0  11   5       38.40       46.80      2.49 o
   1  11   5      417.24      415.47      3.91 o
   2  11   5       10.31       11.84      3.02 o
   3  11   5        0.04       -2.65      3.32 o
   4  11   5        6.64        8.64      3.56 o
   5  11   5       11.80       12.69      4.20 o
  -7  12   5        9.19       10.33      3.68 o
  -6  12   5       96.94      103.26      8.48 o
  -5  12   5       62.79       55.40      2.94 o
  -4  12   5       57.64       61.81      2.84 o
  -3  12   5      512.62      500.73     26.97 o
  -2  12   5      390.35      395.00     14.28 o
  -1  12   5      826.03      816.12     18.63 o
   0  12   5       91.22       82.78      2.39 o
   1  12   5      211.69      207.66      5.94 o
   2  12   5        0.22        1.10      2.40 o
   3  12   5      143.20      141.97      4.23 o
   4  12   5       16.68       14.99      3.64 o
   5  12   5        0.45        3.29      3.91 o
  -7  13   5        3.60        0.84      3.88 o
  -6  13   5        1.60        3.64      3.64 o
  -5  13   5       24.08       30.67      3.35 o
  -4  13   5       27.25       32.07      2.99 o
  -3  13   5        0.24        2.79      2.62 o
  -2  13   5       13.44       12.15      2.40 o
  -1  13   5       13.95       12.86      2.41 o
   0  13   5      153.99      160.26      2.98 o
   1  13   5       12.13       11.43      2.33 o
   2  13   5       49.75       46.96      2.95 o
   3  13   5       16.42       16.86      3.55 o
   4  13   5       30.50       32.35      5.04 o
   5  13   5        5.44        3.40      4.07 o
  -7  14   5       37.16       33.57      6.90 o
  -6  14   5        0.47       -0.22      3.39 o
  -5  14   5       10.20       11.56      3.39 o
  -4  14   5      102.28      111.06      6.16 o
  -3  14   5      205.35      197.60      6.06 o
  -2  14   5       55.84       57.73      2.41 o
  -1  14   5       15.31       17.53      2.18 o
   0  14   5       25.88       26.04      2.27 o
   1  14   5       67.65       64.13      2.78 o
   2  14   5        1.15        4.11      2.77 o
   3  14   5       10.86       10.51      3.19 o
   4  14   5        0.20        0.63      3.81 o
   5  14   5        0.95        8.89      4.13 o
  -7  15   5        9.96       14.38      4.06 o
  -6  15   5        2.53        3.93      3.43 o
  -5  15   5       52.95       39.26      2.95 o
  -4  15   5       10.02       13.85      2.70 o
  -3  15   5        1.97        4.27      2.59 o
  -2  15   5       38.27       37.18      2.55 o
  -1  15   5        0.48        3.30      2.24 o
   0  15   5        9.30       14.31      2.51 o
   1  15   5        4.82        8.52      2.51 o
   2  15   5      130.95      138.00      4.18 o
   3  15   5        5.75        6.34      3.27 o
   4  15   5        0.39        0.20      3.38 o
  -6  16   5        4.17        8.16      3.91 o
  -5  16   5       36.03       40.85      3.20 o
  -4  16   5       17.16        9.64      2.68 o
  -3  16   5        0.07        4.54      2.42 o
  -2  16   5        2.20        2.40      2.40 o
  -1  16   5       16.95       17.01      2.54 o
   0  16   5      211.65      219.78      5.26 o
   1  16   5       41.55       42.15      2.62 o
   2  16   5       12.39       18.09      3.04 o
   3  16   5        6.49        6.18      3.32 o
   4  16   5        2.17        2.55      3.49 o
  -6  17   5        5.08        9.23      4.47 o
  -5  17   5       50.01       47.23      3.54 o
  -4  17   5        1.77        5.89      2.87 o
  -3  17   5        3.61        7.81      2.62 o
  -2  17   5        0.35        4.17      2.46 o
  -1  17   5        0.99        2.88      2.26 o
   0  17   5       96.57      109.94      5.16 o
   1  17   5       77.53       75.60      3.19 o
   2  17   5       27.10       25.26      3.09 o
   3  17   5        0.54        1.30      3.44 o
   4  17   5        1.35        3.69      4.09 o
  -6  18   5        0.39        2.73      4.22 o
  -5  18   5       31.40       37.70      4.29 o
  -4  18   5      102.98       91.99      4.55 o
  -3  18   5       19.34       21.91      2.71 o
  -2  18   5        5.20        4.13      2.61 o
  -1  18   5       12.35       12.07      2.37 o
   0  18   5      183.19      173.28      4.89 o
   1  18   5        2.48        3.97      2.75 o
   2  18   5        0.68        0.83      3.12 o
   3  18   5        2.24        1.57      3.93 o
  -5  19   5        4.36        2.43      3.69 o
  -4  19   5        0.56        3.78      3.04 o
  -3  19   5       10.17        9.94      2.80 o
  -2  19   5        0.09        2.40      2.69 o
  -1  19   5       18.89       18.83      2.47 o
   0  19   5       31.44       37.39      2.53 o
   1  19   5        0.47        0.05      2.93 o
   2  19   5        6.42        6.97      3.00 o
   3  19   5        6.26        5.78      4.14 o
  -5  20   5       29.67       35.31      4.35 o
  -4  20   5        1.39        1.69      3.09 o
  -3  20   5       22.05       30.19      3.12 o
  -2  20   5      119.24      111.76      5.42 o
  -1  20   5       27.49       26.08      2.94 o
   0  20   5       24.40       23.37      2.51 o
   1  20   5        0.65       -1.74      3.41 o
   2  20   5        1.39        5.03      3.49 o
   3  20   5        0.14        4.41      5.15 o
  -4  21   5        0.94        4.32      3.48 o
  -3  21   5        0.16        0.28      3.22 o
  -2  21   5        8.24        9.90      2.91 o
  -1  21   5       56.73       59.05      3.29 o
   0  21   5        2.18        4.00      2.52 o
   1  21   5        6.86        5.48      3.05 o
   2  21   5        1.32        5.57      3.63 o
  -4  22   5       22.04       23.67      3.40 o
  -3  22   5       28.21       32.85      3.30 o
  -2  22   5       11.35       13.44      3.00 o
  -1  22   5        0.57        2.38      2.72 o
   0  22   5       20.92       21.82      3.11 o
   1  22   5        2.95        6.20      3.02 o
  -3  23   5        0.00        2.52      3.35 o
  -2  23   5       48.11       50.35      4.37 o
  -1  23   5        7.07        9.04      2.87 o
   0  23   5        5.18        4.91      3.07 o
   1  23   5        3.14        8.12      3.47 o
  -1  24   5        7.15        6.67      2.80 o
  -8   0   6      125.17      118.95     15.15 o
  -7   0   6        0.20        1.92      4.07 o
  -6   0   6       33.44       34.40      3.51 o
  -5   0   6      209.85      218.48     16.01 o
  -4   0   6     2617.32     2527.41     77.57 o
  -3   0   6      130.40      138.33      3.49 o
  -2   0   6        9.09       10.40      2.69 o
  -1   0   6      212.71      215.60      4.08 o
   0   0   6       32.05       26.91      4.08 o
   1   0   6        2.28        8.66      4.00 o
   2   0   6        1.93        3.84      4.94 o
   3   0   6      215.82      185.81      4.86 o
   4   0   6        5.24        1.72      3.78 o
   5   0   6        0.34        0.35      3.44 o
  -8   1   6        4.98        5.92      2.85 o
  -7   1   6       10.68        8.68      2.49 o
  -6   1   6       11.76       11.53      2.62 o
  -5   1   6       16.92       17.76      2.19 o
  -4   1   6      546.64      551.80      6.27 o
  -3   1   6       12.57       15.47      2.17 o
  -2   1   6        8.66        6.45      1.97 o
  -1   1   6        4.28        7.24      2.00 o
   0   1   6      163.93      168.60      3.31 o
   1   1   6       41.10       36.13      2.92 o
   2   1   6       14.98       19.06      2.84 o
   3   1   6      176.95      173.47      5.68 o
   4   1   6       11.43        8.69      2.43 o
   5   1   6       23.42       23.94      3.21 o
  -8   2   6       11.57       17.78      3.04 o
  -7   2   6       38.47       42.39      2.50 o
  -6   2   6       87.32       89.43      2.43 o
  -5   2   6       44.47       51.18      2.29 o
  -4   2   6        1.60        2.99      2.19 o
  -3   2   6     1270.79     1256.74     12.93 o
  -2   2   6       82.90       83.29      2.12 o
  -1   2   6       17.04       16.94      2.24 o
   0   2   6      185.30      186.64      3.39 o
   1   2   6       55.59       54.37      3.28 o
   2   2   6       67.24       84.24      5.80 o
   3   2   6       51.99       69.98      3.12 o
   4   2   6       45.37       50.24      2.32 o
   5   2   6        8.87        9.18      2.45 o
  -8   3   6       24.84       19.56      2.97 o
  -7   3   6        2.78        5.69      2.78 o
  -6   3   6        0.01        0.22      2.53 o
  -5   3   6       34.20       37.18      2.20 o
  -4   3   6        5.79        8.97      2.09 o
  -3   3   6      250.85      240.59      2.61 o
  -2   3   6      240.15      238.43      2.64 o
  -1   3   6      109.01       98.63      2.79 o
   0   3   6       99.43       97.10      3.26 o
   1   3   6      118.99      104.37      3.09 o
   2   3   6      152.45      165.67      3.33 o
   3   3   6        2.02        4.61      2.46 o
   4   3   6        1.58        5.28      2.72 o
   5   3   6        0.02        2.00      2.53 o
  -8   4   6        1.27        3.02      2.74 o
  -7   4   6       54.19       49.49      2.67 o
  -6   4   6        0.13        1.70      2.22 o
  -5   4   6        8.88        8.69      2.14 o
  -4   4   6        0.02        2.69      2.35 o
  -3   4   6       75.02       82.49      4.52 o
  -2   4   6       92.17       98.44      2.54 o
  -1   4   6        1.03        0.04      2.54 o
   0   4   6        0.96        3.91      2.33 o
   1   4   6        0.02        1.17      2.74 o
   2   4   6        1.10        2.27      2.82 o
   3   4   6       42.23       42.28      2.71 o
   4   4   6        9.79        7.94      2.72 o
   5   4   6        1.66        3.15      2.53 o
  -8   5   6        0.89        4.08      3.26 o
  -7   5   6      114.24      102.92      7.47 o
  -6   5   6        0.14        2.43      2.44 o
  -5   5   6        2.88        6.70      2.22 o
  -4   5   6      238.29      245.04      3.80 o
  -3   5   6       59.92       59.71      2.15 o
  -2   5   6        9.62       11.45      2.32 o
  -1   5   6      105.34      104.94      3.92 o
   0   5   6      205.83      214.03      2.80 o
   1   5   6       26.43       30.38      2.83 o
   2   5   6        9.80       14.95      3.14 o
   3   5   6        3.73        5.18      2.65 o
   4   5   6        2.63        6.33      2.73 o
   5   5   6        0.24        2.40      2.43 o
  -7   6   6       42.58       45.09      2.93 o
  -6   6   6       25.77       28.00      2.40 o
  -5   6   6      130.67      135.12      2.75 o
  -4   6   6      161.07      173.69      3.17 o
  -3   6   6      230.35      242.60      6.12 o
  -2   6   6      207.90      200.60      3.84 o
  -1   6   6       29.81       34.63      2.32 o
   0   6   6       69.98       69.76      2.57 o
   1   6   6        9.53       14.40      2.84 o
   2   6   6        4.19        2.59      2.91 o
   3   6   6       54.89       62.31      2.66 o
   4   6   6        0.19        4.90      2.97 o
   5   6   6        4.59        3.90      2.62 o
  -7   7   6        7.33       10.39      2.75 o
  -6   7   6        0.28        1.38      2.40 o
  -5   7   6        0.09       -0.64      2.31 o
  -4   7   6        0.49        3.02      2.16 o
  -3   7   6       44.01       45.06      2.60 o
  -2   7   6       11.28       14.64      2.33 o
  -1   7   6        1.42        1.94      2.40 o
   0   7   6      115.10      119.12      3.11 o
   1   7   6        1.04        3.85      2.77 o
   2   7   6       90.31       82.09      2.65 o
   3   7   6        0.33        1.23      2.72 o
   4   7   6        5.58        8.37      2.74 o
   5   7   6        2.57        7.08      2.60 o
  -7   8   6       31.29       40.97      3.84 o
  -6   8   6       42.50       44.80      2.63 o
  -5   8   6       66.57       68.69      2.40 o
  -4   8   6      133.44      126.79      4.19 o
  -3   8   6       29.72       29.04      2.42 o
  -2   8   6      116.54      104.26      2.73 o
  -1   8   6       24.87       25.79      2.71 o
   0   8   6        0.20        2.83      2.29 o
   1   8   6      133.84      131.68      3.30 o
   2   8   6       30.55       28.65      2.66 o
   3   8   6        3.34        4.21      2.75 o
   4   8   6        3.34        4.37      2.93 o
  -7   9   6        0.71        3.85      2.84 o
  -6   9   6        2.54        2.37      2.76 o
  -5   9   6       38.37       37.89      2.79 o
  -4   9   6        0.05        1.18      2.44 o
  -3   9   6       37.61       43.01      2.60 o
  -2   9   6       16.54       24.10      2.39 o
  -1   9   6       27.08       31.07      2.37 o
   0   9   6        0.98        0.71      2.42 o
   1   9   6        9.87       12.79      2.08 o
   2   9   6        1.49        0.91      2.45 o
   3   9   6        2.12        3.46      3.06 o
   4   9   6        9.04       11.73      4.06 o
  -7  10   6       22.01       26.90      4.01 o
  -6  10   6       11.55       10.60      3.00 o
  -5  10   6       17.34       20.99      2.66 o
  -4  10   6      134.63      120.31      6.60 o
  -3  10   6       28.22       29.93      2.58 o
  -2  10   6        5.82        4.73      2.33 o
  -1  10   6       31.33       28.32      2.79 o
   0  10   6        3.56        1.02      2.43 o
   1  10   6        7.04        8.81      2.14 o
   2  10   6        0.17        0.59      2.48 o
   3  10   6       23.24       24.34      4.05 o
   4  10   6       17.42       14.17      3.03 o
  -7  11   6        0.84       -0.89      3.47 o
  -6  11   6        7.53        6.82      3.11 o
  -5  11   6        3.03        7.68      2.87 o
  -4  11   6        2.83        3.28      2.70 o
  -3  11   6        9.13       10.99      2.60 o
  -2  11   6        0.57        2.25      2.35 o
  -1  11   6       23.65       30.86      2.42 o
   0  11   6       29.65       29.23      2.47 o
   1  11   6       11.80        7.98      2.15 o
   2  11   6        2.23        3.52      2.71 o
   3  11   6        4.68        6.84      2.68 o
   4  11   6        2.62        7.01      3.49 o
  -7  12   6       10.85        9.46      3.49 o
  -6  12   6        0.35        4.94      3.35 o
  -5  12   6        4.14        7.58      2.83 o
  -4  12   6        7.41        6.46      2.75 o
  -3  12   6       71.77       68.75      4.00 o
  -2  12   6        4.33        6.67      2.37 o
  -1  12   6       30.17       29.40      2.40 o
   0  12   6       24.07       26.94      2.35 o
   1  12   6      134.94      132.44      2.42 o
   2  12   6        4.64        4.21      2.71 o
   3  12   6        4.30        3.89      2.71 o
   4  12   6        8.29        3.78      2.92 o
  -6  13   6       33.24       31.85      3.29 o
  -5  13   6        3.33        3.84      3.08 o
  -4  13   6       10.28       11.18      2.82 o
  -3  13   6       71.21       83.84      7.89 o
  -2  13   6       54.21       57.87      2.51 o
  -1  13   6       36.31       44.62      2.35 o
   0  13   6        6.31        5.01      2.25 o
   1  13   6       24.51       27.85      2.31 o
   2  13   6       62.29       61.15      2.95 o
   3  13   6       12.66       11.45      3.23 o
   4  13   6        0.05        2.30      3.04 o
  -6  14   6       24.14       29.16      3.31 o
  -5  14   6        5.77        8.50      3.33 o
  -4  14   6        2.85        3.28      2.85 o
  -3  14   6       35.44       35.33      2.60 o
  -2  14   6       18.16       20.61      2.24 o
  -1  14   6        2.04        2.62      2.23 o
   0  14   6       27.55       26.11      2.36 o
   1  14   6       24.72       26.76      2.52 o
   2  14   6       17.81       20.33      2.78 o
   3  14   6       20.19       23.61      2.90 o
  -6  15   6        6.52        7.20      3.84 o
  -5  15   6        0.24       -0.32      3.30 o
  -4  15   6        1.89        2.61      3.13 o
  -3  15   6        0.05        0.97      2.45 o
  -2  15   6        0.55        1.84      2.34 o
  -1  15   6      196.00      208.04      2.76 o
   0  15   6      205.51      196.37      7.71 o
   1  15   6        0.05       -1.18      2.39 o
   2  15   6        1.41        2.64      2.89 o
   3  15   6        2.83        4.43      3.07 o
  -5  16   6       29.40       32.48      2.97 o
  -4  16   6       75.55       72.45      4.33 o
  -3  16   6       18.35       19.48      2.79 o
  -2  16   6       47.94       44.04      2.99 o
  -1  16   6        5.33        5.20      2.49 o
   0  16   6      122.51      119.48      3.09 o
   1  16   6       41.43       41.55      2.41 o
   2  16   6        0.04        1.95      3.30 o
   3  16   6       11.32        8.80      3.21 o
  -5  17   6        5.90        3.77      3.08 o
  -4  17   6        0.82        1.91      2.76 o
  -3  17   6        1.54        0.72      2.52 o
  -2  17   6        3.82        3.91      2.38 o
  -1  17   6        2.17        7.07      2.30 o
   0  17   6       37.95       28.94      2.48 o
   1  17   6       29.03       29.28      3.73 o
   2  17   6        5.80        3.94      2.56 o
  -5  18   6       57.74       51.00      3.65 o
  -4  18   6       49.78       45.61      3.42 o
  -3  18   6       43.88       46.45      2.73 o
  -2  18   6        1.27        3.44      2.55 o
  -1  18   6      154.80      153.23      7.94 o
   0  18   6        7.46        5.63      2.64 o
   1  18   6       10.69       11.17      2.66 o
   2  18   6        0.19        1.91      2.78 o
  -4  19   6        9.51       12.99      3.11 o
  -3  19   6       48.92       49.27      2.84 o
  -2  19   6       18.53       20.96      2.57 o
  -1  19   6        8.03        9.36      2.59 o
   0  19   6        2.88        2.66      2.65 o
   1  19   6       11.27       10.26      2.64 o
  -3  20   6       19.52       23.61      3.00 o
  -2  20   6       20.15       13.36      2.81 o
  -1  20   6       37.40       30.38      2.81 o
   0  20   6       27.24       24.90      2.56 o
   1  20   6        0.87        1.86      2.80 o
  -3  21   6        0.02       -0.33      7.11 o
  -2  21   6       88.77       95.55      3.69 o
  -1  21   6       82.92       74.66      3.77 o
   0  21   6       38.71       31.73      3.53 o
  -7   1   7        0.64        2.62      2.83 o
  -6   1   7        3.63        6.00      2.41 o
  -5   1   7        6.14        8.68      2.45 o
  -4   1   7       85.74       80.46      2.87 o
  -3   1   7       27.54       31.93      2.16 o
  -2   1   7       86.54       81.64      2.55 o
  -1   1   7       89.45       99.89      2.53 o
   0   1   7        0.68        0.15      3.18 o
   1   1   7        4.28        4.12      2.97 o
   2   1   7        1.04        4.11      3.29 o
   3   1   7        0.34        1.38      3.15 o
   4   1   7        0.00        2.23      2.49 o
  -7   2   7       15.56       15.52      2.55 o
  -6   2   7       18.31       15.84      2.31 o
  -5   2   7        2.68        4.19      2.24 o
  -4   2   7      110.54       95.88      2.30 o
  -3   2   7        6.00        8.56      2.00 o
  -2   2   7        0.70        1.27      1.98 o
  -1   2   7       72.85       78.74      2.77 o
   0   2   7        0.44        1.92      2.93 o
   1   2   7        0.13        4.27      3.47 o
   2   2   7        0.45       -1.09      3.31 o
   3   2   7       25.19       26.25      3.29 o
   4   2   7       20.11       18.24      2.50 o
  -7   3   7       16.62       11.31      2.90 o
  -6   3   7        0.01        1.33      2.41 o
  -5   3   7       29.80       37.22      2.40 o
  -4   3   7       39.68       40.09      2.43 o
  -3   3   7       48.41       50.03      2.14 o
  -2   3   7        0.03        2.64      2.60 o
  -1   3   7       25.32       26.79      2.54 o
   0   3   7       44.24       40.87      3.26 o
   1   3   7        3.24        4.21      2.91 o
   2   3   7       14.01       10.84      3.00 o
   3   3   7       46.69       39.54      2.81 o
  -7   4   7       10.30       10.22      2.67 o
  -6   4   7       56.02       44.28      2.57 o
  -5   4   7      295.68      271.69      5.52 o
  -4   4   7        1.88        2.40      2.86 o
  -3   4   7        8.41        9.93      2.24 o
  -2   4   7       33.90       31.20      2.48 o
  -1   4   7       21.14       21.06      2.52 o
   0   4   7       15.51       18.14      2.92 o
   1   4   7       56.53       59.62      3.92 o
   2   4   7       36.90       38.15      3.10 o
   3   4   7       15.31       18.95      2.89 o
  -7   5   7        4.46        4.05      2.76 o
  -6   5   7        8.81        9.10      2.55 o
  -5   5   7       77.36       79.38      2.59 o
  -4   5   7        2.23        2.30      2.20 o
  -3   5   7       16.76       13.88      2.54 o
  -2   5   7        1.32        3.62      2.36 o
  -1   5   7       17.21       17.15      2.41 o
   0   5   7        0.01        1.23      2.40 o
   1   5   7        1.11        5.09      2.96 o
   2   5   7        0.56        1.35      3.00 o
   3   5   7        6.38        5.68      2.69 o
  -7   6   7        2.23       -1.06      6.82 o
  -6   6   7       44.17       39.32      2.66 o
  -5   6   7       83.04       80.57      2.65 o
  -4   6   7       20.92       23.57      2.28 o
  -3   6   7        6.21       10.13      3.41 o
  -2   6   7        1.57        3.41      2.72 o
  -1   6   7      112.08      114.76      4.94 o
   0   6   7        0.37       -1.10      2.40 o
   1   6   7       45.64       43.63      3.10 o
   2   6   7        4.10        1.79      2.95 o
   3   6   7        9.01        9.26      2.73 o
  -6   7   7       23.48       24.54      2.87 o
  -5   7   7       14.58       17.17      2.23 o
  -4   7   7       15.56       19.03      2.54 o
  -3   7   7       14.16       16.21      2.47 o
  -2   7   7       38.54       42.47      2.82 o
  -1   7   7      138.17      124.71      2.73 o
   0   7   7        1.64        3.75      2.52 o
   1   7   7        0.42        3.69      3.00 o
   2   7   7        0.08        3.78      2.77 o
   3   7   7        0.41        3.08      2.75 o
  -6   8   7        0.34        0.34      2.64 o
  -5   8   7        0.11        0.18      2.71 o
  -4   8   7       34.55       32.19      2.71 o
  -3   8   7        2.38        1.50      2.50 o
  -2   8   7       17.14       16.37      2.48 o
  -1   8   7       22.24       24.43      2.81 o
   0   8   7        1.95        2.36      2.74 o
   1   8   7       30.07       30.21      3.12 o
   2   8   7        0.22        2.85      2.73 o
   3   8   7        0.73        1.72      2.79 o
  -6   9   7       56.45       61.83      4.71 o
  -5   9   7       53.43       60.69      2.98 o
  -4   9   7      103.28      107.60      3.55 o
  -3   9   7       54.30       50.99      5.68 o
  -2   9   7      123.67      126.84      6.51 o
  -1   9   7       35.89       32.85      2.60 o
   0   9   7       57.16       57.91      3.27 o
   1   9   7       57.50       62.46      3.09 o
   2   9   7       51.19       48.11      2.92 o
   3   9   7        0.44        4.21      2.96 o
  -6  10   7       63.06       65.44      3.50 o
  -5  10   7        1.29        2.32      2.89 o
  -4  10   7       15.64       11.76      2.74 o
  -3  10   7       26.84       24.10      2.59 o
  -2  10   7       30.95       32.58      4.32 o
  -1  10   7       31.53       33.65      2.64 o
   0  10   7       14.98       16.36      2.87 o
   1  10   7       41.01       41.57      2.61 o
   2  10   7       26.78       27.02      2.72 o
   3  10   7        0.08        0.01      2.94 o
  -6  11   7        6.90        7.72      3.66 o
  -5  11   7        1.83        2.90      3.09 o
  -4  11   7        0.83        4.11      2.77 o
  -3  11   7       45.10       43.37      2.75 o
  -2  11   7      110.84      105.77      2.89 o
  -1  11   7       29.05       28.17      2.68 o
   0  11   7       14.98       15.66      2.42 o
   1  11   7        0.94       -1.63      2.30 o
   2  11   7       49.35       46.97      3.88 o
  -5  12   7       73.40       62.86      3.09 o
  -4  12   7        1.13        2.86      2.82 o
  -3  12   7       11.74       10.21      2.75 o
  -2  12   7       14.82       18.08      3.81 o
  -1  12   7       41.69       45.86      2.96 o
   0  12   7       92.84       92.93      5.59 o
   1  12   7        0.07        2.89      2.50 o
   2  12   7       22.11       23.01      2.83 o
  -5  13   7        6.18        9.20      2.99 o
  -4  13   7        4.62        4.39      2.96 o
  -3  13   7       27.22       31.21      2.62 o
  -2  13   7       31.35       37.07      2.78 o
  -1  13   7       11.79        9.49      2.21 o
   0  13   7        0.02       -0.71      2.47 o
   1  13   7        1.92        2.85      2.38 o
   2  13   7       12.31       17.16      2.89 o
  -5  14   7        7.67        8.43      3.12 o
  -4  14   7       30.16       30.11      3.02 o
  -3  14   7        0.46        1.24      2.84 o
  -2  14   7        0.04        2.96      2.25 o
  -1  14   7        0.63        0.65      2.35 o
   0  14   7       17.33       16.32      2.43 o
   1  14   7       25.70       25.53      2.58 o
  -4  15   7       48.80       50.46      3.93 o
  -3  15   7       34.06       35.11      2.62 o
  -2  15   7        7.62        6.77      2.41 o
  -1  15   7       13.64       12.67      2.58 o
   0  15   7        5.42        8.65      2.38 o
   1  15   7        3.10        3.30      2.57 o
  -4  16   7        1.36        3.03      2.79 o
  -3  16   7        7.71        5.03      2.79 o
  -2  16   7        0.64        2.87      2.46 o
  -1  16   7       15.40       13.00      2.53 o
   0  16   7        0.04        0.61      2.63 o
  -3  17   7        8.75        6.76      2.78 o
  -2  17   7       34.77       37.05      2.52 o
  -1  17   7        0.81        4.83      2.67 o
   0  17   7        0.88        1.43      2.46 o
  -5   0   8      370.79      304.72     11.92 o
  -4   0   8        0.33        4.56      3.13 o
  -3   0   8        0.34       -0.73      3.08 o
  -2   0   8       28.13       33.24      4.45 o
  -1   0   8      190.73      176.99      4.90 o
   0   0   8       84.02       82.33      4.86 o
   1   0   8        1.71        0.61      4.66 o
   2   0   8        3.56        4.00      4.86 o
  -5   1   8       12.73       10.00      2.59 o
  -4   1   8        1.86        4.08      2.21 o
  -3   1   8        0.20        2.15      2.28 o
  -2   1   8       12.14       13.11      2.51 o
  -1   1   8        1.77        2.77      5.78 o
   0   1   8       18.05       18.16      3.45 o
   1   1   8       26.04       28.69      3.28 o
   2   1   8       56.01       48.02      3.90 o
  -5   2   8       90.84       76.02      3.52 o
  -4   2   8       90.95       67.72      2.72 o
  -3   2   8       33.80       35.39      2.22 o
  -2   2   8       37.57       40.21      2.62 o
  -1   2   8        1.34        0.71      5.00 o
   0   2   8       53.06       46.30      7.86 o
   1   2   8       13.97       16.48      3.44 o
   2   2   8        7.23        9.40      3.45 o
  -5   3   8       10.41       13.94      2.50 o
  -4   3   8       31.76       34.14      2.73 o
  -3   3   8       17.98       16.38      2.69 o
  -2   3   8       15.82       12.94      2.70 o
  -1   3   8        6.09        3.71      3.05 o
   0   3   8        0.66       -1.50      3.40 o
   1   3   8       36.13       30.56      3.35 o
   2   3   8       28.09       32.52      3.85 o
  -5   4   8        1.25        2.12      2.36 o
  -4   4   8       25.55       20.92      2.42 o
  -3   4   8        0.33        3.06      2.70 o
  -2   4   8        0.09        2.52      2.51 o
  -1   4   8        1.73        2.90      2.54 o
   0   4   8        3.00        3.40      3.16 o
   1   4   8        2.60        3.98      3.19 o
  -5   5   8        0.10        2.21      2.58 o
  -4   5   8       76.38       72.26      2.99 o
  -3   5   8       32.23       28.38      2.66 o
  -2   5   8        1.12        1.04      2.74 o
  -1   5   8        0.15       -1.32      2.77 o
   0   5   8        2.91        5.74      3.22 o
   1   5   8        0.16        1.82      3.86 o
  -5   6   8       22.57       14.84      3.16 o
  -4   6   8        7.76        9.93      2.69 o
  -3   6   8       27.90       29.55      3.52 o
  -2   6   8        3.59        5.39      2.59 o
  -1   6   8       30.09       26.94      2.79 o
   0   6   8       11.63       11.93      3.44 o
   1   6   8       50.86       46.65      4.23 o
  -5   7   8        1.75        3.93      2.79 o
  -4   7   8        1.86        3.84      2.95 o
  -3   7   8       11.10        8.90      2.69 o
  -2   7   8       38.58       46.36      3.66 o
  -1   7   8        0.01        1.59      2.75 o
   0   7   8        2.14        3.28      3.45 o
   1   7   8        0.07       -3.56      3.22 o
  -5   8   8        6.51        6.73      3.91 o
  -4   8   8        2.85        8.05      2.82 o
  -3   8   8       17.34       17.37      2.71 o
  -2   8   8       31.53       33.94      2.73 o
  -1   8   8       36.03       40.62      2.73 o
   0   8   8       14.68       14.28      3.57 o
   1   8   8        8.24       13.04      3.41 o
  -4   9   8        0.93       -1.18      2.73 o
  -3   9   8        0.47        3.16      3.16 o
  -2   9   8       25.14       25.71      2.82 o
  -1   9   8        4.31        4.92      3.06 o
   0   9   8        8.62       12.45      3.00 o
  -4  10   8        0.12        1.51      3.49 o
  -3  10   8        4.52       10.21      2.87 o
  -2  10   8        0.51        3.69      2.64 o
  -1  10   8       37.13       33.69      3.28 o
   0  10   8        7.92        6.96      2.67 o
  -3  11   8       12.69       14.64      2.96 o
  -2  11   8        0.63        3.29      2.82 o
  -1  11   8        5.31        4.48      2.73 o
   0  11   8        3.14        5.26      2.48 o
  -3  12   8        0.47       -0.33      2.82 o
  -2  12   8        0.05        1.43      2.73 o
  -1  12   8        4.17        5.07      2.80 o
 
